# Supplementary material for: Development and validation of a machine learning-based risk prediction model for stroke-associated pneumonia in older adult hemorrhagic stroke
Source: Front Neurol. 2025 Jun 18;16:1591570. doi: 10.3389/fneur.2025.1591570 (PMC12214254; doi:10.3389/fneur.2025.1591570)
Supplement: Supplementary file 1 [file Data_Sheet_1.zip]

Archive with 4 entries (3 files):
- DATA $ R/
- DATA $ R/nn1.xlsx
- DATA $ R/R-操作.R
- DATA $ R/ww1.xlsx
