# Supplementary material for: Development and validation of a machine learning-based risk prediction model for stroke-associated pneumonia in older adult hemorrhagic stroke
Source: Front Neurol. 2025 Jun 18;16:1591570. doi: 10.3389/fneur.2025.1591570 (PMC12214254; doi:10.3389/fneur.2025.1591570)
Supplement: Supplementary file 1 [file Data_Sheet_1.zip › DATA $ R/nn1.xlsx]

## Sheet: Sheet 1
id	sex	age	cost	diagnosis	LOS	education	ethnicity	SAP	smoking	drinking	hypertension	diabetes	GCS	mRS	Braden	SBP	DBP	BMI	WBC	Neut	Lym	Mono	RBC	PLT	HCT	APTT	Glu	gastric	antacid
1	1	86	95984.31	1	31	2	1	1	0	0	0	0	3	5	9	218	142	21.7	7.92	12.47	2.79	0.95	4.81	194	43.7	35.2	6.23	0	1
2	0	64	48639.86	1	13	3	1	1	0	0	0	0	13	4	12	156	106	22.7	10.06	7.56	1.82	0.55	4.24	211	41.7	24.5	7.06	0	0
3	1	81	155668.53	1	48	0	1	1	0	0	0	0	7	4	12	231	107	18.6	7.8	10.13	1.72	1.06	4.57	197	42.2	39	9.36	0	0
4	1	72	222350.36	1	52	2	1	1	1	1	1	0	14	4	13	177	103	21.5	10.04	8.68	0.9	0.45	3.97	166	39.4	31.3	7.12	0	1
5	1	74	11824.46	1	8	3	1	1	1	0	1	0	15	4	13	198	102	22.86	5.86	4.04	0.94	0.75	4.21	221	41	32.7	8.45	0	0
6	1	70	20564.86	1	12	2	1	0	0	0	1	1	15	4	14	154	73	24.61	4.8	3.51	1.27	0.35	4.38	205	37.2	38	7.89	0	0
7	0	69	9760.39	1	9	3	1	0	0	0	1	0	15	3	14	184	99	19.53	10.04	9.1	0.69	0.23	5.05	269	43.6	28.6	8.6	0	0
8	1	84	73012.56	1	17	2	1	1	0	0	1	1	10	4	11	189	91	22.87	5.03	4.04	0.68	0.27	5.4	101	48.1	42	7.04	0	1
9	1	62	10244.13	1	10	0	1	0	1	1	1	0	15	2	14	179	110	24.8	10.04	8.08	1.53	0.33	5.07	206	45.2	31.9	8.17	0	0
10	1	69	39296.41	1	11	2	1	1	1	1	1	0	15	2	14	181	102	22.04	9.73	8.47	0.76	0.43	4.76	247	45.1	36.6	9.19	0	0
11	1	74	18449.12	1	11	2	0	0	1	1	1	0	14	4	13	161	87	27.68	7.55	6.37	0.83	0.3	4.5	102	43.3	33.8	8.29	0	0
12	1	77	109000.36	1	33	2	1	1	1	1	0	0	10	4	12	162	102	24.8	6.82	5.69	0.77	0.31	4.29	160	41.8	30.4	7.67	0	1
13	1	70	36964.21	1	12	2	1	1	1	1	0	0	14	4	12	145	76	19.03	6.14	4.26	1.39	0.37	4.54	186	44.3	28.3	6.86	0	0
14	1	75	7885.70	1	8	2	1	0	1	1	0	0	15	2	14	165	93	20.31	7.06	5	1.48	0.46	4.7	158	45.7	36	10	0	0
15	1	63	11012.88	1	7	3	1	1	1	1	1	0	15	4	14	173	99	16.88	5.22	2.49	2.33	0.34	4.91	172	47	28.1	8.17	0	0
16	1	63	80650.37	1	32	2	1	1	1	1	1	0	12	4	11	256	127	27.68	7.7	6.24	0.21	0.42	4.74	173	46.5	33.5	6.42	0	0
17	1	69	15159.21	1	10	2	1	1	1	0	1	0	15	4	13	208	98	24.91	8.87	9.66	0.86	0.33	3.88	90	37.4	32	12.77	0	0
18	0	76	10922.42	1	9	3	1	0	0	0	0	0	15	2	15	189	95	21.3	7.07	5.44	1.12	0.49	4.47	260	40.4	29	3.99	0	0
19	1	67	10801.46	1	10	2	1	0	1	1	0	1	15	3	14	174	93	17.78	5.46	2.89	1.97	0.38	5.27	126	46.5	40.7	8.62	0	0
20	1	65	15196.50	1	9	2	1	0	1	0	0	0	15	2	14	170	107	24.49	7.51	5.62	1.08	0.71	5.09	189	43.8	37.4	6.28	0	0
21	1	65	118675.49	1	33	3	1	1	0	1	1	0	9	4	12	200	122	23.03	6.95	3.94	2.27	0.56	5.47	185	48.3	36.6	7.16	0	1
22	1	68	13170.81	1	9	2	1	0	1	0	0	1	15	4	15	188	111	19.53	5.14	3.53	1.21	0.35	3.93	179	43.7	28.3	5.04	0	0
23	1	73	37588.02	1	21	2	1	1	0	0	1	1	13	4	11	201	101	25.71	8.17	8	0.74	0.63	4.69	121	45	31	11.1	1	1
24	0	67	16167.59	1	13	3	1	0	0	0	1	0	15	4	13	190	102	22.49	8.43	5.19	2.35	0.65	4.11	225	38.6	34.8	7.32	0	0
25	1	69	59173.07	1	18	3	0	1	1	0	1	0	13	4	12	161	95	19.72	8.74	5.57	2.29	0.63	5.13	122	47.1	31.8	8.28	1	1
26	1	67	37604.78	1	15	3	1	0	1	1	1	0	13	4	12	169	82	22.04	7.93	10.78	0.68	0.45	4.66	156	42.7	29.3	8.27	0	0
27	0	70	7795.09	1	8	2	1	0	0	0	0	0	15	3	16	194	111	31.67	8.01	5.54	1.71	0.65	5.18	159	47.3	30.3	6.54	0	0
28	1	64	10622.47	1	12	3	1	1	0	1	0	0	14	3	14	113	100	23.37	9.2	8.34	0.34	0.27	4.11	180	40.1	24.1	8.6	0	0
29	0	62	53674.78	1	12	0	1	1	0	0	1	0	14	4	12	172	112	23.03	8.28	6.64	1.15	0.45	4.56	217	38.5	35.2	7.19	0	1
30	1	68	40530.41	1	15	2	1	0	1	1	0	0	14	4	12	168	80	30.57	7.59	8.03	1.44	0.97	4.36	239	40.4	38.1	4.92	0	0
31	1	72	16141.68	1	10	0	1	0	1	1	1	0	14	2	15	219	106	24.34	6.32	3.97	1.43	0.62	4.94	169	42.8	32.3	6.19	0	0
32	1	60	11890.21	1	9	1	1	0	1	0	0	1	15	2	17	122	91	23.44	6.67	3.71	2.28	0.58	5.84	229	35.9	32.1	15.4	0	0
33	1	68	42280.81	1	13	2	1	1	1	1	0	0	15	2	17	154	93	24.96	10.35	9.33	0.62	0.38	4.7	143	40.7	31.6	8.68	0	0
34	1	67	11327.42	1	10	3	1	1	1	1	0	0	14	4	15	175	106	23.11	5.09	3.13	1.48	0.32	4.23	117	41.1	26.7	7.06	0	0
35	0	82	8745.30	1	11	3	1	0	0	0	1	0	15	3	18	185	83	20	8.86	7.08	1.08	0.64	3.99	197	36.6	35.7	5.44	0	0
36	1	69	5311.61	1	6	3	1	1	1	1	0	0	15	4	15	146	77	27.04	5.9	3.72	1.63	0.44	3.96	181	41.4	29.7	7.88	0	0
37	1	77	9234.56	1	6	1	1	0	1	1	0	0	15	3	15	154	89	22.8	5.51	4.74	3.09	1.24	4.89	125	48.7	37.6	6.01	0	0
38	0	85	108126.16	1	25	2	1	1	0	0	1	0	12	4	11	186	77	20.03	7.53	6.52	0.68	0.3	3.99	112	38.1	36.8	6.8	0	1
39	1	88	14353.05	1	6	1	1	0	0	0	1	0	14	4	11	167	84	27.34	6.09	4.2	1.39	0.36	4.9	167	43.6	36.6	8.41	0	0
40	0	65	97401.85	1	11	1	1	0	0	0	1	0	13	4	12	137	96	24.96	7.58	5.48	1.48	0.55	4.47	192	40.5	40.1	6.81	0	0
41	1	69	80337.06	1	20	3	1	1	0	0	1	0	3	5	10	176	95	24.12	9.29	9.7	0.37	0.2	4.81	186	42.8	33.7	8.39	0	1
42	0	64	9304.24	1	7	2	1	0	0	0	1	0	15	3	14	189	116	30.12	5.34	3.46	1.33	0.46	4.11	186	38.3	28.4	6.05	0	0
43	1	63	38280.40	1	10	2	1	0	0	0	1	0	14	4	14	211	139	24.98	6.31	3.36	2.23	0.4	4.36	125	41.7	35	4.96	0	0
44	0	66	51176.75	1	10	3	0	1	0	0	1	0	6	4	13	157	88	20.76	8.35	7.41	0.6	0.33	3.84	172	34.7	35.7	5.61	0	1
45	0	69	11803.34	1	9	0	0	0	0	0	1	0	15	4	14	197	126	26.09	7.86	5.12	2.04	0.52	5.41	321	46.9	30.6	7.1	0	0
46	1	69	17199.77	1	12	0	1	0	1	1	1	1	15	2	16	157	91	28.01	8.87	5.58	2.58	0.55	5.01	194	43.1	31.7	16.15	0	0
47	1	60	6923.75	1	8	2	1	0	1	1	1	0	15	2	15	138	81	26.85	8.06	4.5	2.76	0.54	4.72	289	43.7	35.3	6.87	0	0
48	1	65	87584.97	1	9	3	1	1	1	0	1	0	13	4	12	158	93	20.8	3.63	2.05	0.38	0.35	3.77	110	37.1	40	5.07	0	1
49	0	64	9775.05	1	12	1	1	0	0	0	1	0	15	2	16	122	77	25.95	5.17	3.01	1.79	0.3	4.66	145	44.6	28	9.42	0	0
50	0	72	19717.65	1	12	2	1	1	0	0	0	0	14	4	12	177	80	25.95	4.8	2.07	1.9	0.43	3.92	122	35.8	39	5.55	0	0
51	1	69	6461.56	1	8	2	1	0	1	0	1	0	15	0	16	150	89	24.41	16.39	15.2	0.63	0.52	4.58	236	43.1	30.8	7.33	0	1
52	0	63	10519.95	1	12	2	1	0	0	0	1	0	15	0	15	177	104	27.31	7.19	5.01	1.67	0.42	4.67	128	41.6	36.9	9.14	0	0
53	1	63	20818.20	1	11	2	0	0	1	1	1	0	15	0	16	183	117	23.83	5.18	3.62	1.01	0.5	4.41	80	41.3	33.2	6.54	0	0
54	1	82	42522.68	1	8	2	1	1	1	1	1	0	13	3	12	173	92	25.61	8.63	7.88	0.48	0.26	4.41	103	40.7	32.6	8.96	0	1
55	0	61	44933.25	1	12	2	1	1	0	0	1	0	8	4	12	185	114	27.03	7.45	4.96	1.86	0.55	5.51	245	46.9	32.5	4.53	0	1
56	1	66	5153.33	1	6	3	1	0	1	0	0	0	15	1	18	119	60	22.29	8.2	6.97	0.57	0.65	4.48	95	43.8	33.2	6.44	0	0
57	1	63	47089.36	1	14	1	1	0	1	0	1	0	15	3	16	173	97	27.9	8.81	7.27	0.95	0.53	5.03	92	44.3	34.4	5.76	0	0
58	1	65	64983.44	1	11	2	1	1	1	1	1	0	11	4	12	196	102	23.88	7.67	5.95	0.97	0.68	4.91	235	46.3	27.9	5.33	0	1
59	0	73	56736.02	1	21	3	1	1	0	0	1	0	4	5	12	166	87	20.76	7.06	4.27	1.88	0.51	4.04	69	35.7	31.1	4.72	1	1
60	0	66	102339.09	1	25	2	1	1	0	0	1	0	3	5	11	201	137	19.53	7.17	4.53	2.01	0.46	4.48	279	40.1	34.3	6.24	0	1
61	1	79	57766.10	1	20	0	1	1	1	1	1	0	12	4	12	156	91	23.44	4.6	3.39	0.76	0.42	3.88	141	39.2	34.4	7.27	0	0
62	1	63	11384.46	1	10	2	1	0	1	0	0	0	14	4	14	169	93	26.43	7.54	5.2	1.47	0.67	4.72	218	45.5	40	7.18	0	0
63	0	66	6974.92	1	7	3	0	0	0	0	1	0	15	1	17	181	128	22.05	6.02	3.92	1.52	0.44	4.3	207	40.9	30.3	5.47	0	0
64	1	68	122799.65	1	19	2	1	1	1	1	1	0	9	5	10	240	143	21.43	6.81	8.15	0.31	0.1	4.46	204	47.7	31.2	5.89	0	0
65	0	78	45234.56	1	13	3	0	0	0	0	1	0	12	4	16	201	113	21.61	7.92	6.28	1.23	0.37	4.61	284	39.6	30.9	5.85	0	0
66	0	67	73731.54	1	13	1	1	1	0	0	1	0	6	5	11	192	154	24.36	9.31	9.79	1.69	0.71	4.55	181	40.2	32	10.38	0	1
67	1	69	25191.94	1	16	3	1	0	1	1	0	0	15	4	17	173	103	24.14	5.3	3.12	1.67	0.39	4.44	180	41.8	29.7	5.41	0	0
68	1	66	6667.71	1	7	2	1	0	0	0	1	0	15	1	20	174	103	24.44	5.35	3.75	1.99	0.53	4.53	190	42.6	46.1	4.72	0	0
69	1	65	5197.88	1	5	3	1	0	0	0	1	1	14	1	17	141	95	20.76	7.32	5.75	1.11	0.36	4.78	189	43.3	35.7	14.82	0	0
70	1	62	7551.38	1	6	3	1	0	1	1	1	0	15	1	15	203	105	25.61	7.01	4.95	1.24	0.69	4.74	243	45	35.3	5.23	0	0
71	1	74	10116.22	1	10	3	1	0	1	1	1	0	15	3	14	149	84	25.39	7.07	4.98	1.57	0.45	5.46	127	49.5	36	6.07	0	0
72	0	92	18082.55	1	9	3	1	1	0	0	0	0	11	4	12	240	124	20.28	5.11	2.31	0.49	0.31	4.2	147	40.2	35.4	13.29	0	0
73	0	66	15046.61	1	11	3	1	1	0	0	0	0	4	4	12	153	110	28.09	7.34	5.57	0.98	0.6	4.58	251	41.3	36.1	6	0	1
74	1	64	24775.67	0	13	1	1	0	0	0	0	0	15	1	15	118	70	18.37	6.93	5.15	1.19	0.58	4.1	109	37.8	28.4	8.66	0	0
75	1	79	36065.80	1	9	1	1	1	0	0	1	0	11	4	12	150	87	16.02	7.18	4.57	0.95	0.81	4.53	160	42.6	34.9	5.9	0	0
76	0	70	42813.25	1	16	3	1	1	0	0	1	0	15	4	14	145	98	23.44	4.37	2.83	0.77	0.41	4.18	267	37.1	33.3	5.84	0	0
77	1	64	5201.12	1	8	3	1	1	1	1	1	0	15	3	15	144	95	25.71	7.12	4.98	1.49	0.47	5.11	201	45.5	33.3	8.26	0	0
78	1	65	10892.97	1	14	1	1	0	0	0	1	0	13	4	14	162	98	28.68	4.98	4.33	1.13	0.47	3.88	108	38.1	43.8	4.97	0	0
79	0	82	62462.70	1	18	3	1	1	0	0	1	0	13	4	12	188	85	21.97	7.44	5.03	1.81	0.51	4.8	109	41	59	6.61	0	1
80	1	62	76444.71	1	20	1	0	1	1	1	1	0	11	4	12	194	101	20	5.41	3.99	0.88	0.4	4.99	213	46	32.6	6.02	1	1
81	0	60	8260.03	1	9	2	1	0	0	0	1	0	11	4	14	145	89	26.39	8.11	4.79	2.78	0.39	4.69	262	41.5	31.4	8.35	0	0
82	1	60	7369.08	1	7	0	1	0	1	1	1	0	15	2	16	186	115	15.43	11.32	9.59	0.86	0.73	4.87	177	43.5	29.3	9.61	0	0
83	1	60	12832.05	0	14	2	1	0	1	0	1	0	15	3	14	104	77	27.05	8.16	5.76	1.59	0.74	4.48	216	41.9	37.5	5.31	0	0
84	1	64	63186.65	1	17	1	1	1	1	1	0	0	12	4	12	177	93	21.48	5.18	2.9	1.74	0.33	4.58	226	40.9	34.8	14.06	0	0
85	0	66	12682.31	1	9	2	0	0	0	0	1	0	13	4	15	200	103	30.39	5.16	4.06	0.83	0.24	4.5	177	43.3	34.8	5.47	0	0
86	1	64	9693.67	1	7	2	1	1	1	1	0	0	15	2	16	176	89	24.03	9.32	5.1	3.16	0.82	4.73	248	46.7	26.6	7.53	0	0
87	1	71	4784.90	1	6	3	1	0	1	0	1	0	15	4	15	176	90	17.72	5.09	4.03	0.68	0.28	4.3	262	40.3	40.9	8.36	0	0
88	1	73	86331.86	1	20	2	1	1	1	0	1	0	10	4	12	188	107	22.43	9.02	5.87	2.15	0.64	5	162	44.4	36	9.47	0	1
89	0	86	33766.38	1	17	2	1	1	0	0	1	1	3	5	11	181	88	27.89	5.92	3.87	1.57	0.34	4.26	179	39.5	32.8	8.26	0	1
90	1	68	13263.52	1	8	3	1	1	1	1	1	0	15	4	14	192	106	22.89	6.12	4.39	1.3	0.29	4.93	150	45.5	43.5	6.39	0	0
91	0	62	77806.74	1	15	3	1	1	0	0	1	0	3	5	10	177	120	24.49	9.15	8.47	0.24	0.43	3.34	91	33	31.3	5.73	1	1
92	0	84	18184.94	1	13	1	1	0	0	0	0	0	15	3	15	166	88	18.89	5.43	3.48	1.29	0.51	3.92	208	36.5	35.3	6.65	0	0
93	1	62	176199.50	1	66	1	1	1	0	1	1	1	14	4	13	236	126	17.78	8.33	8.36	1.39	0.42	5.77	207	49.8	32.8	11.99	0	0
94	0	61	40202.03	1	11	1	1	1	0	0	1	0	12	4	12	135	97	23.6	7.22	3.92	2.58	0.59	5.53	186	51.2	41.1	6.65	0	0
95	1	63	5888.63	1	6	3	1	1	1	0	0	0	14	4	15	128	79	31.25	10.01	7.99	1.28	0.66	5.6	123	49.6	31.4	5.15	0	0
96	1	68	65134.62	1	17	1	1	1	0	0	1	0	12	4	11	212	129	26.04	8.52	6.77	1.36	0.28	4.09	280	36.4	29.9	9.44	0	1
97	1	65	65073.79	1	15	2	1	1	1	1	1	0	12	4	12	156	101	23.82	8.08	6.31	1.25	0.45	5.31	226	46.6	35	6.25	0	1
98	0	62	19515.98	1	10	2	1	0	0	0	0	0	15	4	15	159	94	21.37	5.72	3.27	1.76	0.55	4.21	206	38.6	36	7.04	0	0
99	0	62	5875.33	1	5	3	0	0	0	0	1	0	15	2	15	154	72	23.01	7.32	5.73	1.14	0.4	4.21	167	37.9	32.7	5.45	0	0
100	0	80	44932.92	1	12	1	1	1	0	0	1	0	11	4	12	148	63	28.13	8.41	8.55	1.31	0.43	3.49	283	34.4	29.3	6.48	0	1
101	1	61	8547.28	1	9	3	1	1	1	1	1	0	15	3	15	175	114	30.11	4.87	3.34	0.99	0.45	4.09	203	37.8	31.5	7.15	0	0
102	1	69	17766.40	1	14	0	1	1	0	0	1	0	9	4	11	162	75	22.49	8.49	6.77	1.42	0.27	3.96	293	34.4	34.8	9.72	0	0
103	1	64	12568.47	1	11	2	1	0	1	0	0	0	15	2	15	125	77	23.31	4.23	2.34	1.4	0.38	4.29	148	38.7	37.6	6.35	0	0
104	1	60	10737.40	1	8	3	0	0	1	0	1	0	15	4	15	193	106	24.09	8.13	5.7	1.9	0.49	4.63	176	43.3	29.1	6.62	0	0
105	1	65	36940.69	1	12	3	1	0	1	0	1	0	15	3	15	238	150	23.03	7.76	6.13	1.08	0.43	3.54	207	43.5	34.4	7.17	0	0
106	1	63	56897.57	1	13	3	1	1	1	1	1	1	6	4	12	202	123	27.22	5.94	2.79	2.48	0.53	4.69	229	43.9	34.8	9.83	0	1
107	1	71	38848.81	1	12	0	1	0	0	1	0	0	14	2	13	141	81	20.51	7.37	4.02	2.76	0.52	4.59	172	40.8	34.8	6.64	0	0
108	0	62	58859.31	1	15	2	1	1	0	0	1	0	7	5	12	177	92	17.96	7.8	5.19	2.1	0.44	4.61	139	44.2	29.8	9.74	0	1
109	0	75	8238.87	1	10	3	1	0	1	0	1	0	15	4	13	221	95	20.96	8.73	4.62	3.15	0.69	4.99	282	44.1	35.4	8.06	0	0
110	0	62	23577.51	1	17	3	1	1	1	1	1	0	15	4	12	208	119	20	9.6	5.06	2.79	0.76	4.71	264	43.5	32	7.05	0	0
111	1	78	8466.15	1	6	1	1	0	1	1	1	0	15	4	15	128	82	20.2	4.56	3.26	2.95	0.33	5.3	200	49.4	33.6	7.78	0	0
112	1	63	78811.15	1	19	3	1	0	1	1	0	0	14	4	12	162	96	24.61	8.34	6.32	1.28	0.59	5.85	187	57.4	32.7	10.35	0	1
113	1	61	39857.04	1	12	0	1	1	0	0	1	0	12	4	14	188	109	23.03	6.55	5.15	0.88	0.47	5.3	167	50.7	35.3	6.77	0	0
114	1	73	5337.44	1	5	3	0	0	1	0	1	0	15	3	15	142	106	25.71	7.25	4.87	1.34	0.57	4.33	167	40	32.2	5.03	0	0
115	1	89	68909.03	1	19	1	1	1	1	0	1	1	15	4	11	170	100	24.22	9.16	6.56	1.87	0.62	6.51	176	51.3	33	13.53	0	0
116	1	63	63384.11	1	14	3	1	1	1	1	1	0	12	4	12	193	109	21.6	8.33	8.59	1.01	0.65	4.7	146	44.3	34.8	5.94	0	1
117	0	84	4791.07	1	6	3	0	0	0	0	1	0	15	2	14	132	66	21.26	5.18	3.08	1.67	0.37	4.09	197	37.6	34	6.39	1	0
118	1	65	3619.62	1	5	2	1	0	1	1	1	0	15	2	15	158	90	24.97	9.17	8.46	0.53	0.17	4.75	105	45.1	32.7	7.91	0	0
119	1	72	18102.86	1	10	2	1	0	0	0	1	0	5	4	15	139	88	27.68	5.99	3.94	1.47	0.36	4.55	194	42.2	38.9	6.52	0	0
120	0	67	4258.99	1	5	3	1	0	0	0	1	0	15	3	17	182	85	20.76	5.55	3.32	1.53	0.45	3.3	280	32.6	36	6.83	0	0
121	1	77	13856.32	1	12	1	1	1	1	0	1	0	13	4	12	191	111	22.86	4.67	3.17	0.85	0.61	4.38	81	40.6	44.1	4.8	0	0
122	0	73	11193.48	1	10	3	1	0	0	0	1	0	14	4	9	144	79	21.4	8.19	5.38	2.05	0.51	4.39	245	42.4	29.6	11.03	0	0
123	0	71	81272.84	1	23	3	0	1	0	1	0	0	12	4	10	168	94	23.66	7.2	5	1.6	0.51	4.04	263	37.9	28.2	8.93	0	0
124	1	65	12192.75	1	10	0	1	0	1	1	1	0	13	4	14	131	79	25	8.94	8.17	0.54	0.21	3.95	190	38.9	33.2	5.85	0	0
125	0	77	11558.87	1	7	3	1	0	0	0	1	0	15	4	15	151	100	22.86	6.47	4.57	1.26	0.41	4.95	169	40.8	37.3	5.53	0	0
126	1	80	102209.73	1	57	1	1	1	0	0	0	0	10	4	12	183	96	21.51	4.04	2.91	0.73	0.32	4.04	126	39.1	35.7	6.26	0	1
127	0	68	7086.41	1	6	1	1	0	0	0	1	0	15	2	18	151	90	25.51	7.43	5.03	1.77	0.54	4.46	181	41.1	32.9	8.3	0	0
128	0	62	9327.98	1	10	3	1	1	0	0	1	0	13	4	15	141	86	23.44	8.9	9.7	0.37	0.2	4.81	186	42.8	33.7	8.39	0	0
129	1	77	42722.92	1	3	2	1	1	1	1	1	0	12	4	12	188	130	19.03	7.17	5.48	1.15	0.47	5.18	161	46.7	33.4	6.01	1	1
130	1	72	55879.02	1	29	0	1	1	0	0	1	0	14	4	14	127	80	21.48	5.15	4.39	0.43	0.31	5.16	265	35.6	42.1	7.83	0	0
131	1	79	11020.69	1	11	2	1	0	0	0	1	0	15	3	12	119	78	27.34	7.12	5.32	1.1	0.55	4.3	110	40	34.8	5.88	0	0
132	1	60	8080.02	1	7	1	1	0	1	1	1	0	15	2	15	145	98	29.14	10.04	6.14	2.93	0.75	4.97	283	46.2	42.1	5.54	0	0
133	1	62	10585.64	1	8	2	1	0	1	0	1	0	13	4	12	151	101	26.67	6.87	4.7	1.55	0.55	4.33	177	38.8	31	6.81	0	0
134	1	63	89737.05	1	21	3	1	1	0	0	0	0	9	5	12	144	120	23.67	8.52	6.77	2.63	0.81	4.62	258	44.4	35.8	14.87	1	1
135	1	80	12804.35	0	9	3	1	1	0	0	1	0	15	2	15	181	116	22.04	8.72	6.88	1.17	0.61	3.7	190	36.6	36.4	6.12	0	0
136	0	61	8225.22	1	9	3	1	0	0	0	0	0	15	2	16	144	84	23.88	4.98	3.14	1.56	0.27	3.1	110	31.1	31.6	4.92	0	0
137	0	85	5639.17	1	8	3	1	0	0	0	0	0	15	4	12	161	75	24.21	7.57	5.88	1.2	0.43	3.43	193	33.5	32.8	5.24	0	0
138	1	88	21477.30	1	20	2	1	1	0	0	1	0	9	5	12	167	75	27.68	5.63	4.07	1.08	0.41	3.82	137	33.9	33.3	6.92	0	1
139	1	75	64799.54	1	21	2	1	1	1	0	1	0	10	4	12	192	115	15.56	7.19	5.7	1.01	0.35	4.72	220	41.5	39	5.68	0	1
140	1	75	11713.13	1	9	1	1	0	0	0	1	0	14	4	13	151	92	25.95	5.23	3.06	1.4	0.48	4.54	176	41.3	37.9	6.56	0	0
141	0	64	13881.71	1	10	3	1	0	0	0	0	0	15	4	14	142	100	26.67	6.33	4.37	1.5	0.4	5.03	222	44.6	39.3	5.06	1	0
142	0	81	6716.92	1	7	3	1	0	0	0	1	0	15	3	14	190	111	22.22	5.71	4.17	1.11	0.39	6.19	274	39.1	35.3	11.48	0	0
143	1	73	18725.84	1	13	3	1	0	0	0	0	0	14	4	12	127	74	20.2	8.82	6.95	1.36	0.39	5.8	184	47.6	32.5	7.58	0	0
144	0	66	2837.61	1	5	3	1	0	0	0	1	0	14	4	15	138	86	24.62	6.51	5.41	0.58	0.46	4.21	190	39.1	35.2	4.85	0	0
145	1	63	13553.01	1	15	1	1	0	0	1	0	0	15	4	14	154	111	21.11	5.6	4.47	1.41	0.32	4.97	289	45.3	34.2	6.89	0	0
146	1	79	12365.68	1	8	2	1	0	0	0	0	0	15	2	16	181	96	22.22	5.97	4.28	1.15	0.44	4.51	109	40.7	39.3	5.35	0	0
147	1	71	8703.19	1	8	2	1	0	0	1	1	0	15	2	14	201	109	26.04	5.67	4.38	0.7	0.53	4.65	239	42.2	34.3	6.71	1	0
148	1	66	101503.50	1	28	1	0	1	1	1	0	0	11	4	9	138	106	17.58	8.71	4.92	2.54	0.86	5.12	91	46.7	35.1	9.11	1	1
149	1	63	15948.17	0	12	2	1	1	0	0	1	0	15	2	14	129	75	21.17	7.37	7.49	0.45	0.51	4.64	167	43.9	35.7	5.78	0	0
150	1	61	140373.34	1	26	1	1	1	0	0	1	1	8	5	12	195	87	27.68	8.68	8.2	1.63	0.75	4.35	198	40.6	30.8	18.8	1	1
151	0	90	9750.89	1	13	3	1	1	0	0	1	0	5	5	12	143	86	25.39	8.43	7.64	0.53	0.25	4.01	159	33.6	31.5	6.7	0	1
152	0	65	8536.42	1	13	3	0	0	0	0	0	0	15	3	17	108	61	21.51	8.27	5.25	2.14	0.85	5.1	216	43.6	32.9	8.25	0	0
153	0	70	5071.08	1	4	3	1	0	0	1	1	0	15	4	13	158	103	27.72	7.93	6.44	0.72	0.71	4.47	178	40.8	34	5.96	0	0
154	0	73	5562.84	1	7	2	1	0	0	0	1	0	15	3	15	158	91	24.97	8.11	5.75	1.68	0.59	4.49	148	40.3	35.8	8.12	0	0
155	1	64	4303.61	1	4	3	1	0	1	1	1	0	15	2	15	144	89	24.44	6.2	3.42	1.73	0.82	4.85	136	46.4	37.2	4.63	0	0
156	0	68	6624.11	1	8	2	1	0	0	0	0	0	15	2	15	178	98	18.14	7.21	4.99	1.71	0.4	4.72	238	43.4	38.6	5.56	1	0
157	1	65	7661.80	1	6	2	1	1	1	1	0	0	15	4	15	166	110	18.82	6.64	5.27	1.01	0.31	4.03	168	41.3	35.2	5.8	0	0
158	1	60	29982.40	1	10	2	0	0	1	1	0	0	14	4	12	202	107	37.88	5.17	2.61	2.01	0.4	4.27	203	40.8	26.6	6.09	0	0
159	1	86	52348.13	1	28	0	1	1	0	1	1	0	13	4	12	183	93	29.3	7.11	5.19	1.24	0.49	3.68	215	33.5	42.6	4.08	0	1
160	1	65	23703.38	1	15	2	1	0	1	0	0	0	11	4	11	231	106	24.28	8.03	4.49	2.87	0.56	5.03	153	43.9	29.1	5.13	0	0
161	1	74	52729.62	1	12	3	1	1	0	0	1	0	14	4	12	158	80	18.26	5.96	3.81	1.71	0.38	5.48	158	48.7	35.9	6.7	0	1
162	1	70	53230.42	1	12	3	1	1	0	0	1	0	8	5	12	187	105	35.16	9.07	6.38	2	0.59	4.56	311	43.2	34.2	7.73	0	1
163	1	61	20357.69	1	8	2	1	1	1	1	0	0	6	5	11	114	76	23.73	9.51	6.51	1.85	0.78	4.83	178	52.6	32.9	7.77	0	1
164	1	70	56869.44	1	19	3	1	1	1	1	1	0	9	5	12	161	89	24.44	9.6	7.48	1.48	0.58	5.13	154	45.7	37.1	7.84	0	1
165	0	73	27061.31	1	14	1	1	0	0	0	1	0	14	4	14	178	92	23.31	6.64	4.42	1.72	0.32	4.86	159	41	31.8	7.53	1	1
166	1	66	164918.16	1	29	3	1	1	1	0	1	0	13	4	12	205	111	26.67	6.78	5.98	0.49	0.21	5.94	202	51.1	37.9	6.05	0	1
167	1	73	9795.90	1	9	3	0	0	1	1	0	0	15	4	14	204	161	19.59	6.94	5.01	1.42	0.45	4.25	268	39.2	33.1	4.85	0	0
168	0	65	71608.44	1	12	2	1	1	0	0	0	0	3	5	12	212	86	19.26	7.96	6.53	1.01	0.38	4.65	193	45.6	33.7	8	1	1
169	1	69	16572.70	1	16	2	1	0	1	0	1	0	15	4	15	146	100	24.49	7.25	6.1	0.65	0.46	5.09	175	47.2	45.1	4.68	0	0
170	1	61	15409.80	1	14	3	1	0	1	0	1	0	13	4	12	210	110	24.46	9.38	7.12	1.49	0.58	5.31	216	46.8	44.5	6.18	1	0
171	0	63	4704.55	1	8	1	1	0	0	0	1	0	15	3	16	177	100	20.81	8.74	3.99	4.04	0.54	4.67	186	41.1	32.5	6.56	0	0
172	0	70	37635.47	1	11	2	1	1	0	0	1	0	12	4	12	168	96	39.18	3.55	2.47	0.82	0.21	4.11	110	36.1	28.2	8.76	1	1
173	1	61	19281.08	1	8	3	1	1	0	1	1	0	15	4	12	188	112	19.83	8.57	7.69	0.55	0.31	5.49	180	44.3	32.7	7.89	0	0
174	1	71	6773.58	1	9	3	1	0	1	0	0	0	15	4	15	132	82	24.43	5.17	3.48	1.08	0.45	4.95	256	46	37.2	4.54	0	0
175	1	72	8638.30	1	11	3	1	0	1	1	1	1	15	4	17	182	84	28.34	12.31	11.38	0.37	0.52	5.53	147	53	30.4	8.82	0	0
176	1	83	28999.00	1	15	3	1	1	0	0	1	0	14	4	12	193	95	23.59	8.59	4.4	3.38	0.72	5.75	254	48.9	34.4	7.55	0	0
177	1	72	8918.01	1	13	3	1	0	1	1	1	1	15	3	18	171	121	24.97	7.28	4.35	2.03	0.78	4.62	156	43.3	38.5	13.66	0	0
178	0	76	7509.57	1	9	2	1	0	0	0	1	0	15	3	16	138	75	22.6	9.89	8.4	1.07	0.4	4.31	196	42.6	40.2	6.53	0	0
179	1	85	135006.12	1	28	2	1	1	1	0	0	0	10	4	10	109	69	24.98	7.97	2.49	4.48	0.75	3.78	166	36.2	32.4	9.11	1	1
180	1	64	82041.05	1	20	1	1	0	0	1	1	0	14	4	12	192	94	25.35	5.67	4.78	0.49	0.33	5.54	120	51.8	35.5	10.6	0	1
181	1	63	19216.88	1	11	1	0	0	1	1	1	0	14	3	12	176	118	28.25	5.93	4.32	1.09	0.39	4.15	146	40.7	31.9	9.98	1	1
182	1	63	59734.95	1	18	1	1	1	1	1	1	0	9	5	12	201	119	24.77	5.39	3.66	1.26	0.4	5.76	172	37.4	36.1	5.29	0	1
183	1	62	21244.27	1	13	2	0	1	1	0	1	1	14	3	15	151	89	20.96	7.88	5.26	1.68	0.53	5.25	141	45.7	39.5	17.63	0	0
184	1	70	16022.59	1	11	1	1	0	1	1	1	0	15	4	15	210	110	23.05	11.73	10.3	0.82	0.57	4.61	228	44.5	31	9.63	0	0
185	1	61	39637.00	1	12	3	1	1	1	0	0	0	15	2	17	155	97	28.12	6.91	6.25	0.51	0.14	4.4	109	41.5	34.2	7.32	0	0
186	0	64	40617.72	1	12	3	0	1	0	0	1	0	11	4	11	161	97	16.65	6.72	5.09	1.09	0.51	3.9	225	35.4	51.8	5.46	0	0
187	1	61	163775.22	1	45	3	1	1	1	0	0	0	5	5	10	247	107	34.26	9.76	5.37	3.37	0.63	5.76	176	48	36.3	10.01	1	1
188	0	69	35628.67	1	8	3	1	1	0	0	1	0	15	2	12	139	83	30.48	8.99	9.68	1.3	0.98	4.03	240	37	33.8	5.55	0	0
189	1	79	22012.38	1	17	3	1	1	1	0	0	0	10	4	12	182	99	23.44	7.09	2.85	3	0.78	4.69	237	43.2	32.4	4.24	0	1
190	1	61	8124.37	1	5	2	1	0	1	1	0	0	13	4	12	158	87	22.22	9.88	5.13	3.78	0.8	4.83	261	44.5	33.2	8.96	0	0
191	1	73	67946.63	1	30	3	1	1	1	1	1	0	13	4	12	162	97	27.34	8.38	7.17	0.71	0.42	4.46	211	40.6	33.8	6.94	0	1
192	1	76	37426.85	1	28	3	1	1	1	0	0	0	13	4	12	145	96	24.8	7.5	5.59	1.25	0.49	5.38	237	34.7	35.7	5.93	0	1
193	1	61	39850.92	1	16	0	0	1	1	0	1	0	9	5	10	191	106	25.4	5.63	4.44	0.74	0.35	4.09	115	36.7	28.9	8.07	0	1
194	0	73	6960.89	1	8	3	1	0	0	0	1	0	15	2	15	179	75	22.89	7.2	3.13	3.26	0.69	4.24	193	40.7	36.6	4.51	0	0
195	1	65	85161.08	1	28	0	1	1	1	1	1	0	11	4	12	139	78	19.82	8.58	5.35	2.59	0.55	3.97	107	38	40.3	6.01	1	1
196	1	80	201032.65	1	49	0	1	1	1	0	1	0	13	4	12	154	87	26.12	4.05	2.82	0.92	0.24	5.46	126	50.8	31.1	6.28	1	1
197	1	61	3273.94	1	7	1	1	0	1	0	0	0	15	2	17	145	94	23.39	5.18	3.55	1.15	0.39	5.59	175	40	25.7	4.14	0	0
198	1	61	41825.38	1	11	1	1	0	1	1	0	0	14	4	12	151	109	23.5	10.09	8.48	1.04	0.53	5.2	238	45.5	35.1	6.64	0	1
199	0	73	7029.40	1	12	3	1	0	0	0	1	0	15	1	17	154	84	20.2	7.17	4.3	2.14	0.61	4.19	220	38.7	22.3	6.83	0	0
200	1	69	37342.46	1	10	3	1	1	1	1	1	0	15	3	16	146	88	23.03	5.76	3.56	1.39	0.45	4	176	39.9	32.4	6.49	0	0
201	1	61	34441.99	1	13	1	0	0	0	0	1	1	15	3	16	193	104	21.16	5.43	4.01	0.86	0.38	3.51	125	32.3	26.2	13.43	0	0
202	1	60	38609.57	1	9	2	1	1	1	0	1	0	8	4	11	172	118	27.34	9.37	7.75	1.17	0.41	4.07	231	39.9	27.4	7.06	1	1
203	0	86	7849.58	1	10	3	1	0	0	0	1	1	15	4	16	155	97	27.41	6.47	4.4	1.41	0.54	3.89	235	37.3	25.4	13.87	0	0
204	1	64	62742.11	1	22	3	1	1	1	1	1	0	11	4	10	251	134	27.43	9.25	6.89	1.69	0.58	4.88	233	44.3	26.4	4.81	1	1
205	0	61	9579.22	1	8	3	1	0	1	1	0	0	15	3	14	142	84	28.76	6.44	3.34	2.54	0.44	4.95	120	42	26.9	4.23	0	0
206	1	78	8041.94	1	6	0	1	0	0	0	0	0	15	4	15	187	90	26.26	5.81	3.23	1.88	0.58	5.37	117	50.9	24.7	6.96	0	0
207	0	68	9417.07	1	11	3	0	0	0	0	0	0	15	2	16	130	75	20.77	5.53	2.36	2.47	0.5	4.39	150	41.9	35	5.63	1	0
208	1	81	7682.66	1	7	1	1	0	0	1	1	0	15	4	12	155	79	23.44	7.09	5.43	0.94	0.68	5.59	157	36.5	26.9	5.32	0	0
209	0	68	63043.87	1	29	2	1	1	0	0	0	0	4	5	12	186	110	26.37	8.43	6.97	1.01	0.35	4.3	294	38.7	34.2	6.72	1	1
210	1	60	8030.28	1	8	2	1	1	1	1	1	0	15	4	14	191	114	20.27	9.99	7.14	2.06	0.6	5.47	252	50.4	40.1	4.96	0	0
211	0	79	47319.18	1	13	3	1	1	0	0	0	0	7	5	11	153	73	26.16	8.35	6.67	0.88	0.74	3.58	205	32.6	38.9	5.96	0	1
212	0	83	75603.90	1	28	2	1	1	0	0	1	0	6	5	12	219	118	29.38	8.9	10.01	0.62	0.25	3.83	247	36.4	32.2	9.16	1	1
213	1	61	38554.26	1	8	1	1	0	1	0	0	0	15	2	17	143	92	23.44	9.33	7.61	1.22	0.4	5.48	273	49.5	31.3	5.03	0	0
214	0	68	7968.56	1	7	2	1	0	0	0	1	0	15	2	14	165	74	26.67	6.81	4.79	1.55	0.4	5.25	191	43.2	25.5	6.78	0	0
215	1	74	52693.37	1	14	3	1	1	1	1	1	0	3	5	11	181	94	22.49	9.83	8.41	0.99	0.41	4.62	138	43.5	25.8	6.3	1	1
216	1	76	31597.83	1	20	3	1	1	0	0	1	1	13	4	10	161	65	20.7	6.33	3.47	1.27	0.48	4.33	160	42.8	26.1	11.01	1	0
217	1	62	38888.40	1	9	3	1	1	1	1	0	0	15	4	17	140	90	22.51	5.05	3.37	1.01	0.64	4.35	136	43.6	21.1	6.56	0	1
218	0	73	6904.14	1	5	3	1	0	0	0	1	0	15	3	17	156	97	20.57	7.57	5.24	1.55	0.5	3.46	184	33.3	29.4	5.91	0	0
219	1	66	24886.28	1	13	2	0	0	1	1	1	0	14	3	10	167	95	18.16	6.01	2.67	2.71	0.44	4.77	125	45	25.8	3.99	0	0
220	0	78	93315.13	1	41	3	1	1	0	0	0	0	15	3	12	165	77	16.65	9.26	5.71	2.62	0.79	4.27	177	40.9	27.5	6.58	1	1
221	1	83	6845.44	1	6	1	1	0	0	0	1	0	15	2	16	131	66	25.54	7.06	3.94	2.5	0.5	4.68	158	45.1	26.9	9.11	0	0
222	1	73	8193.77	1	7	3	1	0	1	0	1	1	15	2	16	170	101	26.37	5.94	3.51	1.94	0.32	4.35	169	42.4	26.9	7.39	0	0
223	0	92	3918.26	1	4	3	1	1	0	0	0	0	14	4	11	118	83	22.89	9.99	8.32	1.15	0.45	3.8	138	37	26.2	8.15	0	0
224	0	86	49864.23	1	14	2	1	1	0	0	0	0	10	4	11	143	64	24.77	7.85	6.54	0.74	0.48	3.97	138	37.4	21.7	8.53	1	1
225	1	76	44180.64	1	13	2	1	1	0	0	0	0	14	4	12	158	89	27.34	7.16	5.93	0.81	0.38	4.54	96	42.6	25.8	6.44	1	0
226	0	65	10274.78	1	10	3	1	0	0	0	1	0	15	3	15	216	120	24.97	9.16	7.52	1.33	0.27	5.38	271	48.3	25.8	7.18	0	0
227	0	76	44364.73	1	10	1	0	1	0	0	0	0	12	4	12	140	90	25.39	4.69	2.59	1.68	0.3	4.97	166	37.9	22.6	6.62	0	1
228	0	76	109440.35	1	30	1	1	1	0	0	1	0	3	5	10	187	90	25.09	10.08	8.27	1.21	0.53	4.59	205	43.1	24.4	6.29	1	1
229	0	72	35400.75	1	13	3	1	0	0	0	0	0	15	2	16	115	57	21.48	5.79	4.22	1	0.52	4.24	181	40.6	25	4.99	0	0
230	1	64	25228.14	1	11	2	1	1	1	0	1	1	14	4	13	210	123	31.25	8.09	7.7	2.67	0.51	5.12	256	45.3	25.5	11.67	1	1
231	0	60	9248.42	1	7	1	0	0	0	0	1	1	15	2	18	175	95	30.92	7.99	4.79	2.63	0.5	4.73	198	42.5	24.8	15.68	0	0
232	1	60	62845.64	1	20	0	1	1	1	0	1	0	7	5	12	156	84	34.49	9.55	7.29	1.61	0.51	3.74	199	36.2	25.1	7.18	1	1
233	1	60	11346.28	1	12	1	1	1	1	1	0	0	15	2	13	152	88	21.97	7.35	4.6	2.16	0.44	4.83	216	45.8	26.3	11.99	1	0
234	1	66	93675.45	1	25	3	1	1	0	1	1	0	8	5	12	163	94	25.35	8.87	9.66	1.63	0.52	5.2	243	47.4	26.1	7.85	1	1
235	1	61	17905.26	1	10	3	1	1	1	1	1	0	15	4	13	181	116	31.55	4.97	2.89	1.72	0.3	5.61	152	49.8	29.9	5.93	1	0
236	1	60	92385.26	1	28	2	1	1	1	1	0	0	12	4	12	177	108	24.62	6.88	5.04	1.4	0.37	4.07	198	36.8	27.3	6.15	1	0
237	1	61	18192.35	1	13	1	1	0	0	1	1	0	15	3	16	202	91	28.23	10.87	8.97	1.51	0.39	5.11	261	45.6	25.9	11.59	1	0
238	1	71	101723.33	1	26	1	1	1	1	1	1	1	3	5	9	101	54	25.95	9.32	4.84	3.42	0.62	5.96	114	51.3	25.3	20.21	1	1
239	0	74	14650.52	1	10	1	1	0	0	0	1	0	14	4	13	204	116	23.66	8.32	6.17	1.73	0.4	4.63	210	43.7	25.5	7.18	1	0
240	1	66	7827.86	1	7	2	1	0	1	0	1	0	15	4	13	169	138	22.99	8.81	4.96	2.89	0.76	4.53	295	43.9	25.6	5.01	0	0
241	1	61	93222.35	1	17	2	0	0	1	1	1	0	13	4	12	217	128	27.34	9.84	6.22	2.51	0.94	6.05	218	40.4	24.3	9.34	0	0
242	1	60	6083.39	1	4	2	1	1	1	1	1	0	15	3	14	145	90	23.88	9.34	6.81	1.45	0.85	5.55	231	48.8	26.1	5	0	0
243	1	78	16298.17	1	18	3	1	1	1	0	1	1	14	4	15	158	76	24.48	4.84	3.16	1.16	0.45	4.62	91	41.3	28.5	10.16	0	0
244	1	68	25312.93	1	11	2	1	0	1	1	0	0	15	4	15	169	100	28.01	9.31	7.43	1.41	0.36	5.78	298	53.2	32.4	6.36	0	0
245	0	81	6774.66	1	6	2	1	1	0	0	1	0	15	4	13	146	96	20.48	7.12	3.65	2.46	0.76	4.08	194	39.9	23.6	5.74	1	0
246	1	79	102567.05	1	41	2	1	1	1	1	1	1	13	4	12	133	80	27.39	5.93	3.42	1.76	0.6	4.21	234	38.2	27.9	6.73	1	1
247	1	82	2840.71	1	5	3	1	1	1	0	1	0	12	4	15	118	73	19.53	9.09	7.07	1.28	0.57	4.61	242	41.5	38	4.68	1	0
248	1	83	3669.38	1	4	3	1	0	1	1	1	0	15	3	15	164	93	23.44	5.47	3.39	1.53	0.46	4.13	200	39.6	30.3	5.34	0	0
249	1	69	31235.64	1	7	2	1	0	1	1	1	0	15	2	18	167	102	17.19	6.84	5	1.14	0.52	4.37	259	35.4	27.1	4.91	0	0
250	0	80	57943.54	1	15	3	1	1	0	0	1	0	14	4	10	214	102	22.49	8.88	5.05	3.1	0.51	4.91	195	43.8	25.2	7.18	0	1
251	1	65	10726.28	1	9	3	1	1	1	1	1	0	15	2	12	162	86	20.2	9.18	7.34	1.23	0.57	4.1	189	38.5	25.5	6.4	1	1
252	1	60	10006.60	1	14	1	1	0	1	1	1	0	14	3	15	188	111	32.49	7.83	4.86	2.16	0.63	5.21	243	46.4	31.8	5.59	0	0
253	0	76	8255.10	1	11	1	1	0	0	0	1	1	15	3	13	156	73	26.67	7.65	5.01	2.04	0.44	4.56	280	44.4	21.9	8.81	0	0
254	1	74	5255.18	1	7	3	0	0	1	0	1	0	15	2	17	144	88	22.59	7.99	5.41	2.09	0.45	4.61	167	45.2	29.7	5.38	1	0
255	1	60	5502.92	1	6	0	1	0	1	1	1	1	15	2	15	137	91	19.03	6.3	3.4	2.04	0.56	5.22	173	47.9	29.5	1.87	0	0
256	1	70	5910.41	1	5	1	1	0	0	0	0	0	15	3	15	160	87	19.96	5.83	3.92	1.35	0.49	5.45	181	47.4	27.8	7	0	0
257	1	77	10707.87	1	8	2	1	0	0	0	1	0	15	3	15	185	89	23.67	9.38	6.3	2.28	0.59	4.48	188	41.2	26.8	6.23	1	0
258	1	68	31223.79	1	9	3	1	1	1	1	1	0	9	5	11	176	115	25.95	9.49	8.34	0.77	0.35	5.11	196	47	25.9	6.86	0	1
259	1	67	5021.39	1	7	0	1	1	1	1	1	0	15	4	13	131	87	27.34	7.39	4.5	2.26	0.56	4.7	167	42.8	25.8	6.38	1	0
260	1	60	30440.85	1	10	2	1	0	0	1	1	0	14	4	11	139	80	24.8	9.14	7.19	1.36	0.56	5.48	139	51.7	33.5	4.85	1	1
261	1	79	47543.38	1	7	3	1	1	1	1	1	0	13	4	12	152	88	31.25	8.68	7.41	0.7	0.52	4.93	271	47.9	26.2	5.64	1	1
262	1	61	36111.03	1	5	3	1	1	1	1	1	0	5	5	12	198	111	18.37	5.16	2.02	2.66	0.33	5.13	261	48.1	24.5	7.18	1	1
263	1	60	6514.46	1	9	3	1	0	0	0	0	0	15	2	15	163	106	22.6	7	4.96	1.55	0.32	4.75	241	43	28	4.32	1	0
264	1	75	38570.66	1	4	3	1	1	1	1	1	0	5	5	12	150	86	22.59	6.97	6.25	0.48	0.2	5.46	153	49.4	25.6	16.52	1	1
265	1	60	4507.40	1	3	2	1	0	1	0	0	0	15	1	23	140	95	24.84	5.91	4.2	0.97	0.55	4.24	256	39.7	41.7	4.86	0	0
266	0	67	158214.64	1	81	3	1	0	0	0	0	0	14	4	15	139	81	24.77	6.6	5.47	0.96	0.16	4.58	121	43.1	21.9	6.48	1	0
267	0	74	6062.07	1	7	1	1	0	0	0	0	0	15	4	18	133	60	21.48	8.47	6.22	1.77	0.45	4.74	198	41.9	32.7	6.86	1	0
268	1	89	80056.65	1	24	2	1	1	1	0	1	0	12	4	12	249	121	25.39	8.67	5.55	2.2	0.72	4.47	243	41.7	41.7	7.29	1	0
269	0	69	8851.08	1	7	3	1	0	0	0	1	0	15	1	15	204	96	25.39	6.75	4.55	1.4	0.54	4.79	172	43.8	25.5	5.54	0	0
270	0	70	139555.18	1	19	3	1	1	0	0	0	0	7	5	11	166	90	25.61	8.33	10.16	1.42	0.73	4.63	226	44.6	29.7	6.53	1	1
271	0	83	74726.20	1	60	1	1	1	0	0	1	1	7	5	10	217	79	24.39	7.9	6.19	1.36	0.28	4.34	318	42	27.3	12.82	0	0
272	0	67	12291.88	1	10	3	1	0	0	0	0	0	15	1	21	158	104	29.94	6.53	3.85	1.88	0.52	5.56	175	37	30.4	4.58	0	0
273	1	68	229480.33	1	48	0	1	1	1	1	0	0	11	5	12	163	87	15.66	9.05	8.56	0.2	0.28	2.3	107	20.3	31.9	6.84	1	1
274	1	85	72978.87	1	44	0	1	1	0	0	1	0	13	5	12	153	75	24.38	7.78	6.43	0.83	0.48	4.63	151	42.6	31.7	6.41	0	1
275	0	81	26806.19	1	12	3	1	1	0	0	1	0	10	4	12	169	80	23.26	7.06	8.86	0.54	0.36	4.33	328	30.6	31.8	7.66	0	0
276	1	62	155390.26	1	28	3	1	1	1	1	1	0	9	5	12	148	90	22.16	7.54	6.39	0.72	0.4	5.53	109	47.3	48.5	4.67	1	0
277	0	64	106264.27	0	23	3	1	1	0	0	1	0	12	4	12	157	84	24.44	7.35	6.43	0.73	0.19	3.74	182	32.4	30.7	6.04	1	0
278	1	60	21627.48	0	13	2	1	0	1	1	0	0	15	1	16	163	93	22.83	6.84	3.62	2.61	0.51	5.52	187	50	32	6.26	0	0
279	1	62	113122.06	0	19	3	0	1	1	1	0	0	15	2	16	138	77	23.05	5.49	4.46	0.53	0.45	4.17	170	42.6	32.8	5.41	1	0
280	0	71	128469.05	0	11	3	0	0	0	0	1	0	15	1	15	173	66	19.53	7.13	4.61	1.8	0.61	3.86	226	35.8	31.3	6.01	1	0
281	1	63	80111.19	0	30	3	0	0	0	1	1	0	13	2	15	101	68	25.97	7.38	5.36	1.47	0.43	4.39	222	40.2	37.2	4.04	0	0
282	0	62	101981.51	0	16	3	1	1	0	0	1	0	13	4	12	139	72	20.7	7.87	9.7	0.9	0.67	5.76	175	39	28.7	7.39	0	0
283	1	63	89411.15	0	11	3	1	1	1	1	0	0	14	4	14	152	99	18.69	9.79	8.7	0.86	0.22	4.94	156	43.1	31.5	5.95	1	0
284	0	71	11287.68	1	6	3	0	0	0	0	1	0	15	1	19	125	76	28.01	4.2	2.62	1.18	0.31	3.37	245	32.6	25.4	3.76	0	0
285	0	86	132194.69	0	65	0	1	1	0	0	0	0	15	4	14	143	79	23.03	9.32	8.9	0.52	0.55	4.6	220	43.5	35.4	9.42	1	0
286	1	69	339557.17	0	35	2	1	1	1	1	1	0	10	4	13	144	81	23.24	8.2	8.84	2.04	0.55	4.86	269	46.1	30.6	7.49	1	0
287	1	68	156807.79	0	8	3	0	1	1	0	0	0	15	4	15	136	74	22.18	7.86	5.88	1.17	0.78	4.79	246	43.3	29.6	4.76	0	0
288	1	62	519278.99	0	100	3	1	1	1	1	0	0	12	4	13	145	71	24.69	7.86	6.04	1.22	0.57	4.37	139	43.7	33.8	5.98	1	0
289	1	78	45591.43	0	14	2	0	1	1	1	0	0	14	4	14	122	78	26.04	8.52	12.05	0.7	0.32	3.84	136	34.6	35.4	6.84	1	0
290	0	74	77896.51	0	22	2	1	1	0	0	1	1	14	4	12	189	111	18.14	8.74	7.49	2.46	0.6	6.05	279	40	30.8	16.2	1	0
291	1	61	29812.75	0	12	2	0	0	1	0	1	0	15	1	15	138	89	21.97	7.42	5.05	1.9	0.42	5.43	229	49.7	43.6	6.37	1	0
292	1	63	26852.08	0	10	0	1	1	0	1	0	0	15	4	16	144	80	18.26	10.57	9.54	0.71	0.31	5.14	117	46.7	33.6	7.06	1	0
293	1	83	247307.75	0	18	3	1	1	0	0	1	0	14	4	13	181	93	18.7	9.97	6.62	2.63	0.69	4.38	197	35.5	31.5	5.02	1	0
294	1	61	37603.36	0	16	0	1	0	0	0	0	0	15	1	16	143	87	27.34	8.09	5.98	1.44	0.61	4.55	163	41.9	35.9	5.61	1	0
295	1	70	25758.12	0	4	1	1	0	0	0	1	0	15	4	14	146	85	25.95	8.61	7.35	0.97	0.5	4.32	186	40.3	24.4	9.89	1	0
296	0	68	23514.16	0	11	3	1	0	0	0	1	0	15	1	15	121	86	22.49	5.86	4.98	0.64	0.28	4.82	196	40.7	31.5	5.41	1	0
297	1	71	278909.74	0	32	2	1	1	0	0	1	0	6	5	12	134	88	19.56	6.8	6.8	3.06	0.71	4.56	161	40.2	27.6	8.89	1	1
298	1	66	283958.06	0	32	3	1	1	1	1	1	0	6	5	11	166	94	20.09	6.48	9.28	0.33	0.54	4.74	174	46.5	29.6	10.96	1	1
299	1	71	175131.67	0	22	2	1	1	0	1	1	1	15	4	14	142	84	23.93	5.63	4.74	0.43	0.41	4.14	108	42.7	32.6	6.24	1	0
300	0	65	126956.51	0	16	3	0	0	0	0	1	0	15	3	16	145	90	20	6.52	5.06	1.02	0.43	0.43	134	34.7	31.3	5.02	0	0
301	1	68	25826.68	1	16	2	1	1	1	1	1	0	15	3	16	149	98	22	5.13	3.03	1.42	0.46	4.81	218	42.8	36.2	4.98	1	0
302	1	65	26560.05	1	16	1	1	0	0	0	1	0	15	2	16	156	83	25.61	6.42	4.77	1.21	0.26	4.88	137	44.3	29.1	8.86	0	0
303	1	62	28546.36	1	14	0	1	1	1	1	1	0	13	4	21	136	89	21.64	7.16	5.51	1.02	0.54	4.38	141	42.1	38.8	10.19	0	0
304	0	68	239077.52	0	3	3	1	1	0	0	0	0	9	5	12	166	87	22.22	8.47	5.39	4.99	0.79	4.4	273	40	33.5	9.16	1	0
305	1	67	109472.46	1	23	0	1	0	1	1	1	1	14	4	15	141	92	20.28	6.12	4.23	1.31	0.43	4.8	203	44.6	30.8	7.01	1	0
306	1	84	22598.06	1	11	0	1	0	0	1	1	0	15	3	17	158	92	22.49	6.78	4.59	1.53	0.6	4.74	159	42.8	33.3	6.63	0	0
307	0	81	176516.23	0	14	3	1	1	0	0	0	0	14	4	14	116	61	21.97	6.01	4.71	0.97	0.3	3.49	172	34.3	28.6	5.57	1	0
308	0	71	16258.40	0	8	3	1	1	0	0	0	0	13	4	14	149	99	19.6	8.21	7.37	0.73	0.08	4.24	229	39.3	35.7	8.75	1	0
309	0	63	152452.11	0	33	3	1	1	0	0	1	0	13	4	14	96	76	25.35	8.14	11.85	0.77	0.44	4.36	241	38.1	26.9	8.91	1	0
310	0	63	99661.81	0	16	2	1	0	0	0	1	0	15	1	14	143	72	20.2	9.67	8.52	0.83	0.28	4.65	218	40	23.8	6.52	1	0
311	0	68	153542.39	0	24	3	1	1	0	0	0	0	14	4	14	173	88	24.24	9.09	7.39	0.95	0.73	4.44	281	38.7	39	6.4	1	0
312	0	61	33103.93	0	12	1	1	0	0	0	0	0	15	2	16	181	99	28.34	8.83	5.61	2.73	0.43	4.79	206	42.1	33.8	8.67	1	0
313	1	66	241854.41	0	29	2	1	1	1	1	1	0	12	4	14	136	79	24.39	6.26	5.38	0.51	0.34	4.91	128	42.4	42.4	5.57	1	0
314	0	84	99148.86	0	18	0	1	1	0	0	1	0	15	1	12	215	115	17.58	3.55	2.08	1.14	0.24	3.97	290	35.6	25.2	6.33	0	0
315	1	76	116607.16	0	10	3	1	1	0	0	1	0	14	1	14	147	86	23.31	8.34	6.54	0.56	0.62	5.83	256	32.7	43.1	6	1	0
316	0	61	127588.92	0	12	3	1	1	0	0	0	0	15	3	16	158	101	22.23	8.77	6.21	1.83	0.45	4.34	261	38.1	34.1	5.98	1	1
317	1	63	26455.11	0	15	0	1	0	0	0	0	0	15	1	16	136	72	25.39	7.37	5.3	1.55	0.4	4.73	153	44.4	31	7.85	0	0
318	0	67	359775.26	0	8	3	1	0	0	0	1	0	15	1	14	139	95	20.2	6.12	4.47	1.32	0.32	3.9	130	35.6	36	5.04	1	0
319	1	68	13380.61	0	12	2	1	0	1	1	0	1	15	1	23	154	96	22.89	8.2	5.75	1.67	0.69	4.92	211	41.4	30.9	6.83	0	0
320	0	67	241840.74	1	40	3	1	0	1	0	0	0	15	1	23	116	71	18.42	5.27	4.1	0.74	0.37	4.21	174	39.7	34.2	4.5	0	0
321	1	64	10541.04	1	10	3	1	1	1	1	1	0	15	3	16	143	93	23.32	7.91	5.51	1.65	0.57	4.47	185	44.2	36.1	4.68	0	0
322	1	62	8886.43	1	9	0	1	0	0	0	1	0	15	0	23	174	109	24.39	6.07	4.02	1.58	0.35	5.12	174	46.8	30.8	5.84	0	0
323	0	65	177898.87	0	7	2	1	0	0	0	0	0	15	0	19	208	95	26.83	7.76	5.85	1.4	0.42	4.38	194	41.1	31.2	18.44	1	0
324	1	75	25196.56	1	12	3	1	0	1	1	1	0	15	1	14	138	66	21.33	4.65	3.21	0.96	0.42	4.97	149	47.5	47.5	4.65	1	0
325	1	64	9913.50	1	6	1	1	0	1	1	1	1	13	4	19	130	75	22.6	7.02	3.83	2.63	0.44	5.06	148	46.3	31.9	6.13	1	0
326	1	71	62860.16	1	24	1	1	1	1	1	1	0	14	4	14	150	79	22.43	8.61	7.76	0.39	0.46	4.48	145	40.1	34.6	9.9	1	0
327	1	69	73399.41	0	24	3	1	0	1	0	0	0	14	4	14	171	86	19.15	7.37	6.38	0.56	0.42	4.48	168	38.7	30.6	8.11	1	0
328	0	80	117732.43	0	13	2	1	0	0	0	1	0	15	3	16	154	79	22.04	7.85	5.96	1.3	0.49	4.25	205	37.2	39	8.39	1	0
329	0	60	107756.69	0	14	1	1	0	0	0	0	0	13	4	14	119	67	24.57	8	6.95	0.73	0.28	4.54	163	41.1	33.2	5.53	0	0
330	1	78	15484.94	1	11	3	1	0	0	0	1	1	15	4	20	151	89	27.12	9.07	6.01	2.18	0.75	4.09	200	38.7	33	6.98	1	0
331	1	70	34043.62	0	16	0	1	1	1	1	1	1	15	4	14	169	90	22.04	8.27	5.62	1.77	0.83	4.43	173	43.3	24.6	11.21	1	0
332	0	71	143439.68	0	14	3	1	0	0	0	0	0	15	3	18	129	87	20.96	4.57	3.03	0.94	0.52	4.48	99	43.9	35.4	8.66	1	0
333	1	81	61200.84	1	11	3	1	1	1	1	0	0	15	4	12	146	103	28.2	6.86	5.01	1.13	0.62	4.79	112	45.1	27.7	4.89	1	0
334	0	63	21843.96	0	10	3	1	0	0	0	1	0	14	4	17	134	92	27.34	10.18	9.21	0.66	0.25	4.51	162	39.5	25.6	8.53	1	0
335	1	60	159914.16	0	15	2	1	1	1	1	0	0	15	2	14	156	90	25.64	8.9	11.49	0.66	0.47	3.64	244	37.2	39.6	8.85	1	0
336	0	70	137829.72	0	16	1	1	1	0	0	0	0	15	3	16	146	83	27.18	5.75	3.9	1.45	0.35	4.11	192	39	25.3	5.98	1	0
337	0	64	113567.56	0	16	2	1	0	0	0	1	0	15	2	13	116	75	25.71	7.48	6.75	0.44	0.28	3.82	195	37.3	23.4	6.17	0	0
338	0	60	94309.18	0	13	3	1	0	1	1	1	0	15	2	14	169	90	23.53	9.37	8.06	1.02	0.25	4.54	180	43.1	26.6	4.75	1	0
339	0	67	106393.00	0	12	3	1	0	0	0	1	0	15	2	14	136	66	21.37	7.11	5.03	1.48	0.56	3.92	213	36.8	34.9	9.56	1	0
340	1	62	138089.28	0	13	2	1	0	1	1	1	0	15	1	23	129	89	22.84	7.44	4.35	2.41	0.53	4.88	160	45.6	27	5.28	1	0
341	1	70	34790.96	0	21	3	1	0	1	0	0	0	15	2	14	131	74	18.31	12.14	10.89	0.73	0.49	4.52	184	37.1	25	8.72	1	0
342	0	70	108063.22	0	15	3	0	1	0	0	1	0	10	4	13	137	72	29.04	7.9	6.52	1.15	0.21	4.02	199	40.8	27.8	6.49	1	0
343	0	75	117375.09	0	8	3	1	1	0	0	1	0	14	4	14	184	91	20.2	8.99	9.8	0.75	0.43	4.2	208	38.1	22.8	6.31	1	0
344	1	76	89209.43	0	5	0	1	1	1	0	1	0	14	4	12	157	96	26.94	8.65	9.03	1	0.6	3.92	183	36.2	23.9	7.42	1	0
345	0	76	113013.84	0	33	3	1	1	0	0	1	0	13	4	13	150	75	19.53	8.86	7.08	1.18	0.59	4.09	188	36.9	27.4	6.57	1	0
346	1	60	91077.65	0	17	0	1	0	1	0	0	0	14	4	12	140	97	24.56	8.63	6.57	1.35	0.65	4.59	279	41.5	25.1	5.76	1	0
347	1	69	144506.84	1	35	2	1	1	1	1	0	0	12	4	10	149	92	22.04	9	8.2	0.51	0.28	5.59	163	42.7	24.8	9.8	1	0
348	1	68	123470.12	1	33	3	1	0	1	1	1	0	14	4	10	191	116	20	9.41	8.5	1.9	0.96	4.5	130	43.1	24.8	4.43	1	0
349	0	62	86273.49	0	9	1	0	0	0	0	1	0	15	2	16	135	86	18.9	5.51	3.74	1.2	0.41	3.41	139	32.8	30.8	4.73	1	0
350	1	65	54212.49	1	27	0	1	0	1	1	1	0	14	4	12	168	88	23.05	8.71	7.71	2.75	0.85	5.24	171	46.4	28.8	7.65	1	0
351	0	61	19056.63	1	12	2	1	0	0	0	1	0	15	3	14	174	110	26.81	6.13	3.84	1.87	0.29	4.56	202	43.7	26.7	5.9	0	0
352	0	68	120409.58	0	14	2	1	0	0	0	0	0	15	3	14	167	83	18.02	3.82	2.02	1.42	0.28	3.71	153	35.7	20.5	5.88	1	0
353	0	64	15435.03	0	11	3	0	0	0	0	0	0	14	4	18	136	68	20.76	4.97	3.43	1.05	0.29	3.91	133	36	26	5.64	1	0
354	0	60	96725.57	0	8	2	1	1	0	0	1	0	15	3	14	147	98	17.01	8.69	10.69	1.77	0.5	3.68	260	35.6	32.1	5.14	1	0
355	1	61	12981.36	0	7	2	1	0	1	0	1	1	15	2	16	143	95	19.65	9.67	8.52	0.83	0.28	4.65	218	40	23.8	6.52	1	0
356	1	70	210943.27	0	20	1	1	1	1	1	0	0	15	4	12	160	93	19.56	6.34	4.7	0.84	0.63	4.11	162	38.9	26.7	5.33	0	0
357	0	70	109864.33	0	12	2	1	0	0	0	0	0	13	4	14	152	81	21.48	4.44	3.27	0.76	0.36	4.84	103	33	35.8	6.11	0	0
358	0	71	140114.33	0	28	3	1	1	0	0	1	0	14	4	15	131	56	20	8.19	9.66	1.9	0.61	4.18	279	35.4	26.7	10.96	1	1
359	1	67	5636.17	1	4	3	1	0	0	1	1	0	15	2	16	122	76	27.34	6.56	4.47	1.67	0.32	4.25	160	39.8	30.2	5.74	1	0
360	1	87	24399.04	1	14	3	1	1	0	0	1	0	15	4	13	206	87	22.04	8.16	9.93	0.35	0.41	3.9	201	36	34.3	8.68	1	1
361	1	89	28198.71	0	14	3	1	1	0	0	0	0	14	1	11	176	91	24.82	6.68	6.13	0.36	0.18	4.67	128	45.5	33.3	7.3	1	0
362	0	60	140233.66	0	26	2	1	1	1	0	1	0	12	4	11	139	82	29.3	9.5	7.57	1.19	0.73	4.47	190	41.8	29	3.46	1	1
363	0	70	17351.26	1	7	3	1	1	0	0	1	0	7	5	8	189	117	22.19	8.53	4.65	3.24	0.39	4.63	341	44.3	26.4	6.7	1	1
364	1	68	18145.81	1	9	3	1	0	1	0	0	0	15	1	17	119	73	24.44	7.39	5.87	1.06	0.43	4.57	190	42.9	22.6	5.2	1	0
365	1	81	94733.64	1	41	3	1	1	0	1	1	0	15	4	11	211	105	22.19	7.84	6.15	1.07	0.57	4.96	51.1	44.6	22.6	8.79	1	0
366	1	67	21066.66	1	20	3	1	0	0	0	0	0	15	4	16	136	85	22.89	6.58	4.11	2.06	0.29	5.03	184	43	23.6	5.94	1	0
367	1	67	8260.85	1	8	2	1	0	1	1	1	0	15	2	23	189	98	24.22	10.05	7.45	2.23	0.98	4.06	257	39.3	22.5	3.57	1	0
368	1	78	4976.38	1	4	1	1	0	1	0	0	0	15	0	23	169	95	22.04	6.04	4.23	1.18	0.55	4.02	153	39.6	34.4	5.52	0	0
369	0	70	19281.12	1	12	3	1	0	0	0	1	0	15	3	17	168	110	22.04	4.59	2.86	1.27	0.33	4.22	334	39.2	36.8	6.78	1	0
370	1	69	26258.31	1	12	2	1	0	1	1	1	0	14	4	14	222	105	26.03	5.29	3.92	1.03	0.29	4.04	170	38.7	29	6.63	1	0
371	1	63	9782.81	0	5	1	1	0	0	0	1	0	15	0	22	123	78	26.14	5.62	3.61	0.96	0.38	4.27	190	41.1	32.9	5.15	0	0
372	1	85	8270.93	1	8	3	1	0	1	1	0	0	15	4	15	121	76	18.14	4.19	2.23	1.32	0.42	3.88	150	38.5	33.3	5.87	0	0
373	1	76	74131.69	1	27	3	1	0	1	1	1	0	15	2	18	208	91	25.4	4.09	2.31	1.01	0.24	4.35	139	41	34.8	5.74	0	0
374	1	60	169221.41	1	50	1	1	1	1	1	1	0	12	4	11	196	122	22.49	8.87	5.49	4.45	0.61	5.27	164	49.1	29.5	5.92	1	1
375	0	67	28686.95	1	30	3	1	0	0	0	1	0	14	3	16	160	94	25.39	5.58	3.65	1.53	0.36	4.58	195	40.8	32.5	5.6	1	0
376	1	79	28680.93	1	10	3	0	0	0	0	1	0	11	4	16	160	94	24.97	6.25	3.75	1.95	0.32	4.64	194	43.9	35.3	7.07	1	0
377	0	60	12140.3	1	7	3	1	0	0	0	0	0	14	4	15	121	74	24.97	5.86	4.23	1.27	0.26	4.14	268	39.3	88.8	8.22	1	0
378	1	78	131743.39	1	50	3	1	1	1	0	1	0	14	4	11	171	84	24.61	8.86	7.81	2.13	0.9	5.28	229	50.5	34.3	7.54	1	1
379	0	60	246185.96	1	51	2	0	1	0	0	0	0	9	5	11	225	137	19.53	7.25	3.73	2.51	0.63	5.67	220	37.3	38.3	6.19	0	1
380	0	70	17244.2	1	17	3	1	0	0	0	0	0	15	3	17	135	94	24.97	5.21	2.98	1.52	0.57	4.73	220	41.5	32.2	5.5	1	0
381	1	61	26760.39	1	14	3	1	1	1	1	0	0	14	4	17	124	77	22.49	6.68	4.15	1.87	0.39	4.61	240	44.1	31.5	10.79	1	0
382	1	66	70912.05	1	16	3	1	1	1	1	1	0	8	5	12	230	122	27.06	8.27	8.24	0.78	0.23	4	188	37.5	34.4	6.8	1	1
383	1	61	4945.73	1	6	3	0	0	0	0	1	1	15	3	18	188	124	22.22	8.04	6.67	2.59	0.58	5.12	242	46.5	28.5	9.92	0	0
384	0	79	23163.42	0	13	3	1	1	0	0	1	0	15	3	19	142	85	25.81	8.7	6.13	3	0.52	4.47	194	42.2	28.4	5.02	1	0
385	0	67	11744.74	1	6	3	1	0	0	0	1	0	15	1	20	151	80	20.46	9.51	7.64	1.53	0.3	4.71	318	44.9	26.2	5.87	0	0
386	0	88	38711.07	1	57	3	1	0	0	0	1	0	15	4	15	191	99	23.44	6.04	3.38	2.3	0.32	3.95	147	39.8	35.4	4.83	1	0
387	1	66	162063.43	1	30	2	1	1	0	0	1	0	13	4	10	219	123	23.53	5.46	3.58	1.42	0.39	4.85	195	49.9	30.7	6.42	1	1
388	1	74	22482.24	1	24	3	0	0	1	0	1	0	15	4	16	162	112	23.2	8.66	6.25	1.81	0.53	4.34	245	40.7	37	5.66	1	0
389	0	84	81744.5	1	85	0	1	0	0	0	1	1	14	4	16	155	68	22.94	8.7	5.6	2.3	0.46	4.59	192	43.1	29.5	7.33	1	0
390	1	62	32850.33	1	11	3	1	0	1	1	1	0	14	4	11	233	123	18.43	9.02	8.91	1.81	0.84	4.59	288	44	27.7	4.5	1	1
391	1	71	19857.34	1	15	2	1	0	1	1	0	0	15	3	17	150	80	16.53	8.55	4.84	2.5	0.83	4.41	346	43.6	24.3	4.81	0	0
392	0	60	52215.84	1	23	3	1	0	0	0	1	0	15	3	14	146	82	23.33	7.5	4.98	1.83	0.57	4.96	273	42.2	37.6	4.36	0	0
393	1	69	142524	1	15	3	1	0	1	1	1	0	14	4	11	159	82	31.22	7.8	9.57	1.36	0.49	5.12	144	45.2	43.5	7.08	1	0
394	1	91	236841.11	1	75	1	1	1	0	0	1	0	8	4	12	158	91	24.8	10.2	8.68	0.86	0.06	4.25	260	39.3	33	6.17	1	1
395	1	60	82578.06	1	29	1	0	1	0	1	1	1	13	4	12	157	103	19.49	6.4	4.62	1.18	0.38	5.89	198	41.1	39.3	7.26	1	0
396	1	69	44862.45	1	25	2	1	0	0	0	1	0	15	0	21	135	85	22.89	9.7	8.28	1.01	0.38	4.84	216	47	36.2	8.45	1	0
397	1	64	16048.14	1	5	2	1	0	1	1	0	1	15	1	17	139	76	27.06	5.4	2.98	1.84	0.35	4.43	177	40.4	41.6	11.79	1	0
398	1	60	383280.19	1	53	2	1	1	1	0	1	0	6	5	12	112	85	24.01	8.3	10.82	2.79	0.61	4.94	173	47.1	34.5	6.84	1	1
399	1	60	190318.37	0	22	3	1	0	1	1	0	0	15	4	15	190	121	22.03	6.02	4.55	1.09	0.34	4.42	156	41	28.2	6.27	1	0
400	1	66	42441.76	1	24	3	1	1	0	1	1	0	13	4	13	178	107	19.83	9.2	8.08	0.52	0.63	4.97	199	48.4	35.2	4.59	1	0
401	0	81	61379.35	1	14	3	1	1	0	0	1	1	15	4	12	120	50	18.67	8.5	7.19	1.02	0.28	3.85	112	37.7	33.6	6.71	1	0
402	0	78	44266.07	1	19	3	1	1	0	0	1	0	15	1	15	190	98	16.88	5.6	3.86	1.37	0.35	3.88	201	36.9	44.9	6.53	1	0
403	0	60	48523.86	1	21	1	1	0	0	0	1	0	14	1	15	139	88	21.48	5.1	3.04	1.42	0.51	4.48	171	41.7	32.8	4.85	1	0
404	1	69	80701.1	1	29	1	1	0	0	0	0	0	15	4	12	136	82	22.03	6.9	5.17	1.46	0.21	5	91	47.7	31.4	8.66	1	0
405	1	69	28146.25	1	10	2	1	0	1	0	1	0	15	1	16	226	95	19.36	6.3	4.62	1.17	0.36	4.31	182	40.9	34.2	5.48	1	0
406	1	71	47068.95	1	21	3	1	1	1	1	1	0	15	4	14	191	110	19.56	5.6	4.47	0.85	0.26	4.76	172	44	44.1	5.01	1	0
407	1	77	142479.47	1	38	3	1	1	1	1	1	0	13	4	13	172	112	19.91	5.3	4.54	0.36	0.33	4.38	132	44	36.3	4.76	1	1
408	0	60	28558.74	1	21	2	1	0	0	0	1	0	15	2	22	147	99	18.96	7.7	4.68	2.3	0.57	4.66	266	43.5	36.3	5.39	0	0
409	0	80	114421.42	1	13	3	1	1	0	0	1	0	7	5	11	140	89	17.72	8.6	11.05	0.55	0.41	3.54	81	33	34.4	6.76	1	1
410	0	63	22178.5	1	17	3	1	0	0	0	0	0	15	0	23	158	95	25.39	7.9	6.44	0.84	0.49	4.95	147	41.5	38.1	4.85	1	0
411	1	81	51590	1	17	3	1	0	0	0	1	0	15	4	15	176	96	25.15	6.6	3.98	2.26	0.33	4.31	162	42.1	31.1	4.96	0	0
412	1	81	11784.11	1	9	2	1	0	0	0	1	0	15	1	17	150	78	22.43	5.7	4.11	0.95	0.47	3.92	139	39.7	43.6	4.86	0	0
413	0	91	52094.78	1	19	3	1	1	0	0	1	0	11	5	11	176	88	25.39	10.9	9.81	1.52	0.57	4.46	283	41.3	34.6	10.83	1	0
414	1	60	62667.29	1	35	1	1	0	0	0	1	1	14	4	14	134	88	25.39	5.5	3.35	1.75	0.33	4.29	219	44	35.1	5.52	1	1
415	0	73	18556.03	1	8	3	1	1	0	0	1	0	14	4	12	181	96	18.73	5.7	4.26	1.22	0.19	4.65	164	42.5	35.6	4.69	1	0
416	1	60	125093.37	1	30	2	0	0	1	1	0	0	13	5	12	148	96	26.67	8.3	9.09	1.37	0.77	3.97	138	40.9	31.9	5.53	1	0
417	1	60	8167.32	1	11	2	1	0	1	1	1	0	15	1	19	138	95	27.34	7.1	6	0.77	0.21	4.86	275	46.6	31.3	7.83	1	0
418	1	70	40666.58	1	28	2	1	0	1	0	1	0	15	3	15	150	86	21.3	9.2	5.89	2.75	0.49	4.55	291	42.8	30.9	4.22	1	0
419	0	74	47419.11	1	30	3	1	1	0	0	1	1	9	5	11	177	71	21.64	8.4	6.64	1.24	0.36	4.66	153	42.7	23	15.31	1	0
420	1	65	19599.18	1	19	3	1	0	1	0	1	0	15	3	14	191	96	30.47	6.3	4.09	1.43	0.4	4.63	158	40.7	30.8	6.89	0	0
421	1	63	22317.76	1	26	1	1	0	0	0	1	0	15	2	14	157	97	29.38	6.9	4.87	1.53	0.38	5.49	192	45.3	29.2	10.72	1	0
422	1	69	49848.4	1	22	2	1	1	1	1	1	0	12	4	12	136	82	25.95	5.8	3.98	1.25	0.37	4.41	151	42.7	35.5	3.58	1	0
423	1	65	82706.5	1	20	2	1	0	1	1	1	0	14	4	12	156	91	21.48	8.4	7.66	0.47	0.18	4.5	116	46.7	31.3	3.95	1	0
424	1	69	15061.12	1	3	3	1	1	1	0	1	0	13	4	12	158	99	23.88	8.5	7.32	1.06	0.42	4.71	96	46	28.9	5.36	1	0
425	1	75	84241.2	1	15	3	1	1	0	0	1	0	9	4	12	177	94	31.64	9.7	9.04	0.48	1.4	3.96	145	39.9	35.5	7.35	1	1
426	0	76	55418.83	1	10	2	1	1	0	1	1	1	14	4	12	143	61	27.06	4.4	3.92	0.31	0.14	2.99	58	26.8	26.1	11.5	1	0
427	0	75	16871.74	1	19	2	1	0	0	0	1	0	15	3	16	188	89	30.73	6.7	4.77	1.37	0.47	3.95	145	38.3	33.5	4.81	0	0
428	1	63	8375.73	1	5	3	0	0	1	1	1	0	14	4	12	144	77	22.83	8.7	8.71	0.65	0.37	4.62	268	47.7	28.7	6.05	1	1
429	0	62	27115.66	1	20	3	1	0	0	0	0	0	15	2	16	148	84	23.44	8.6	8.02	1	0.52	4.14	263	38.6	30.6	8.43	1	0
430	0	69	27802.09	1	24	3	1	0	0	0	1	1	15	4	11	155	85	22.66	4.5	3.43	0.95	0.2	4.79	126	42.6	36.9	11.34	1	0
431	1	64	486306	0	69	2	1	1	0	0	1	0	5	5	12	170	90	25.95	10.6	6.82	3.32	0.37	4.71	138	44.9	31.3	6.91	1	1
432	1	68	115927.57	1	30	3	1	1	1	1	1	0	11	4	12	133	97	17.72	8.7	8.47	2.56	0.65	4.1	334	39.5	25.5	4.9	1	0
433	1	72	51433.47	1	24	3	1	1	1	0	1	0	15	4	11	178	85	23.59	7.6	6.07	1.04	0.44	4.31	139	39.9	31.9	5.81	1	0
434	1	73	122390.37	1	13	3	1	1	0	0	0	0	6	5	12	147	69	20.2	7.1	6.07	0.74	0.25	2.24	103	20.2	30.6	10.21	1	1
435	1	60	50011.61	1	15	1	1	1	0	0	1	0	13	4	11	151	89	24.17	6.5	4.09	2.07	0.29	4.54	165	44.6	36.3	5.39	1	0
436	1	61	69268.77	1	21	2	1	0	1	1	1	0	14	5	10	174	102	27.04	5.4	3.83	1.2	0.33	4.49	112	42.2	31.2	5.48	1	0
437	1	60	60033.88	1	24	3	1	1	1	1	1	0	15	4	13	220	124	24.46	6.1	4.19	1.26	0.34	5.37	170	50.6	40.5	5.7	0	0
438	0	77	19379.47	1	16	3	1	0	0	0	0	0	15	4	16	102	71	23.51	6.8	4.59	1.75	0.39	4.11	263	38	28.1	9.07	0	0
439	1	66	48888.9	1	23	2	1	1	1	1	1	0	15	4	13	142	89	27.76	5.3	4.21	0.7	0.33	4.42	116	45.5	28.5	9.21	0	0
440	1	76	20829.66	1	16	3	0	0	1	1	0	0	15	4	16	140	87	21.51	5.2	2.97	1.66	0.47	4.53	169	43.6	35.7	4.88	1	0
441	0	63	84838.27	1	20	3	1	0	0	0	1	0	14	5	14	190	86	21.26	9.8	8.09	1.36	0.35	4.58	176	39.1	34.5	5.43	1	0
442	1	70	60946.75	1	25	3	0	1	1	1	0	0	15	4	13	176	109	19.53	8.4	6.55	0.89	0.8	5.14	171	47.7	38.5	5	1	0
443	1	68	15239.55	1	15	3	1	0	0	0	0	0	15	1	18	132	89	19.03	4.5	3.74	0.45	0.24	4.59	200	45.9	32.8	7.15	0	0
444	1	60	59065.91	1	20	3	1	0	0	1	0	0	14	4	14	125	76	30.48	6	4.46	1.14	0.37	4.23	179	39	35.8	6.54	1	0
445	1	70	130195.28	1	30	2	1	1	0	0	0	0	9	5	12	138	110	24.22	8	7.87	0.67	0.46	4.5	267	41.3	29.9	8.73	0	1
446	1	76	39616.73	1	8	0	1	0	0	1	0	0	14	4	14	157	83	29.07	8.1	6.59	0.98	0.42	4.6	212	43.9	30.9	7.4	1	0
447	1	81	47340.41	1	21	2	1	0	0	1	1	0	15	4	16	159	99	22.22	4.3	2.53	1.25	0.39	4.54	313	44.4	34.7	9.43	0	0
448	1	66	12041.4	1	7	1	1	0	0	0	1	0	15	1	23	159	119	24.97	6	3.42	2.12	0.29	4.49	162	43.6	33.7	4.97	0	0
449	0	82	198510.34	1	36	3	1	1	0	0	1	0	5	5	10	248	98	34.26	7.8	6.7	0.62	0.32	3.75	128	35.8	36.4	9.88	1	1
450	1	78	8855.27	1	5	0	1	0	0	0	1	1	15	3	23	147	74	18.36	5.8	3.95	1.09	0.62	4.14	141	39.8	34.5	12.25	0	0
451	0	72	6096.23	1	6	3	1	0	0	0	1	1	13	3	17	171	96	23.88	4.2	2.81	1.14	0.17	4.6	121	42.7	32.4	14.03	0	0
452	1	69	70911.6	1	29	3	1	1	1	1	0	0	11	4	12	172	98	29.9	7.8	7.02	0.51	0.23	4.71	152	46.8	30	4.66	1	1
453	0	69	153768.45	0	35	1	1	1	0	0	0	0	14	4	13	163	93	27.69	8.5	7.32	0.99	0.14	4.06	254	38	31.5	6.29	1	0
454	0	61	20756.83	1	14	3	1	0	0	0	1	0	15	3	18	160	104	22.86	5.4	3.52	1.58	0.29	4.21	277	39.6	36.4	6.2	1	0
455	1	60	9360.91	1	11	3	1	0	0	0	1	0	15	4	18	125	91	26.73	6.4	4.73	1.24	0.31	4.53	225	43.5	35.4	6.85	0	0
456	1	74	33517.66	1	19	3	1	0	1	1	0	0	15	3	21	134	80	23.61	7.3	5.09	1.74	0.37	4.97	154	43	37.5	5.77	1	0
457	1	71	4593	1	7	2	1	0	1	1	1	0	15	1	19	171	111	24.22	4.9	3.46	1.07	0.28	4.63	177	47	36.3	6.21	0	0
458	1	79	16149.56	1	11	3	1	0	0	0	1	0	15	4	17	135	67	23.83	8.3	7.43	0.61	0.24	4.29	148	43.3	28.9	6.32	1	0
459	1	72	78882.59	1	24	3	1	1	0	1	1	0	15	4	14	160	91	20.31	8.2	6.39	1.43	0.35	5.4	155	52.9	37.5	5.95	1	0
460	1	69	144783.06	0	15	2	1	0	1	0	0	0	15	2	22	125	84	21.22	7.4	5.81	1.14	0.45	4.75	146	46.6	32.6	7.14	0	0
461	1	62	21199.31	1	15	2	1	1	1	1	1	1	13	4	12	178	108	24.8	9.1	7.85	0.89	0.33	4.99	275	44.2	30.1	14.54	0	0
462	1	69	36145.11	1	19	3	1	0	0	0	1	0	15	4	19	126	70	21.88	6.3	5.63	0.29	0.28	4.77	155	48.1	32.1	5.41	0	0
463	0	60	13833.4	1	9	2	1	0	0	0	1	0	15	4	15	193	86	25.35	5.6	3.24	1.9	0.31	4.89	192	43.5	29.4	4.29	0	0
464	1	64	50029.95	1	17	3	1	0	0	1	1	0	15	4	15	174	90	21.8	7.1	5.29	1.29	0.42	4.15	179	41	33.5	7.25	1	0
465	1	63	35862.05	1	8	2	1	1	1	1	1	0	15	4	13	170	113	31.14	8.6	9.27	0.8	0.47	4.74	271	43.2	35.9	3.99	1	0
466	1	68	21529.62	1	15	2	1	0	0	0	1	0	15	3	22	131	92	19.61	6.1	4.3	1.2	0.38	4.31	211	39.8	38.3	5.44	0	0
467	1	67	66817.99	1	17	3	1	1	0	1	1	0	15	4	14	180	118	31.25	8.6	7.82	1.37	0.38	5.37	180	51.5	36	6.32	1	1
468	1	76	29303.8	1	18	2	1	0	0	0	1	1	15	3	20	106	89	24.22	8.5	5.1	2.95	0.43	4.55	130	42.6	34.5	8.42	1	0
469	1	67	46784.54	1	15	1	1	1	1	0	1	0	15	4	12	200	111	25.95	8.3	8	1.41	0.35	4.44	153	42.3	33.5	5.78	1	0
470	1	75	73822.38	1	33	1	0	1	1	1	1	1	15	4	14	150	102	22	7.7	6.36	0.7	0.36	4.9	169	45.1	28.4	13.62	1	0
471	1	77	17010.87	1	10	0	0	0	0	0	1	0	15	3	18	148	98	25.35	5.7	4.21	1.16	0.31	5.11	133	47	41.7	5.81	1	0
472	0	80	15125.62	0	11	2	1	0	0	0	0	0	15	1	17	100	61	37.46	7.2	5.51	1.31	0.34	4.26	158	41.2	35.8	5.19	1	0
473	1	67	20698.23	1	12	3	1	1	1	1	1	0	15	4	16	132	76	24.22	6.2	5	0.85	0.23	4.76	164	43.9	32.5	6.25	1	0
474	1	60	72991.87	1	22	1	1	1	0	0	1	1	10	5	12	160	98	24.97	8.6	7.05	1.23	0.27	5.28	219	47.3	28.7	11.69	1	1
475	1	68	120006.55	1	24	2	1	1	1	1	1	0	7	5	12	185	102	24.01	6.9	4.62	1.1	0.51	3.96	228	39.2	35.1	4.66	1	1
476	0	63	52336.14	1	24	3	0	1	0	0	1	0	15	4	12	143	87	35.6	9.08	9.25	1.08	0.44	4.15	201	40.6	26.6	8.92	1	0
477	0	71	116967.5	0	16	3	1	0	0	0	1	0	15	4	12	184	79	25.5	7.4	5.39	1.48	0.46	4.6	244	45	34.8	7.01	0	0
478	1	67	12850.2	1	8	2	1	0	0	0	1	0	15	4	15	145	85	25.06	7.9	5.35	1.9	0.54	4.31	180	43.4	30.3	5.6	1	0
479	1	78	130634.84	0	28	3	0	1	1	1	1	0	5	5	12	184	90	22.6	8.7	7.72	0.77	0.14	5.45	125	49.6	30.1	7.38	1	1
480	1	82	90291.94	1	35	0	1	1	1	1	1	0	14	4	12	160	80	23.67	6.3	5.03	0.7	0.57	4.37	106	39	31.6	7.81	1	0
481	1	60	46265.85	1	21	3	0	0	0	1	1	0	15	4	12	158	90	24.77	8	7.02	0.54	0.4	4.79	150	46.8	31.5	6.61	1	0
482	1	64	22745.31	1	8	1	1	0	0	0	1	0	15	4	16	165	99	24.3	3.4	2.07	1.01	0.13	4.74	135	44.2	33.3	5.76	1	0
483	1	60	18200.17	1	13	2	0	1	1	1	0	0	15	3	16	133	76	22.22	5.6	3.55	1.61	0.35	5.67	153	38.2	37.7	4.76	1	0
484	0	78	198971.25	0	8	3	1	1	0	0	0	0	15	4	12	161	94	20.7	9.02	10.6	1.25	0.6	4.22	238	38.1	30.4	7.98	1	1
485	1	60	85639.71	1	15	3	1	0	1	1	0	0	13	4	13	129	73	21.51	8.4	7.75	1.63	0.74	5.66	236	47.7	37.2	5.71	1	1
486	1	66	80001.64	1	13	3	1	1	1	1	1	0	3	5	12	178	65	22.86	8.5	7.69	0.55	0.23	4.32	124	45	34.9	9.34	1	1
487	0	84	11868.48	1	10	0	1	0	0	0	1	1	15	2	20	150	68	25.71	5.2	3.87	1.08	0.23	3.74	164	32.3	33.9	10.37	0	0
488	0	76	137392.11	1	24	0	1	1	0	0	1	0	8	5	11	226	103	25.24	10	7.12	2.41	0.26	4.29	270	40.3	31.4	8.61	1	1
489	1	61	21401.63	1	20	2	1	0	1	1	1	1	15	3	23	136	80	19.1	6.6	4.29	1.84	0.44	4.28	148	41.9	32.7	10.08	1	0
490	0	73	42007.48	0	12	3	1	1	0	0	1	0	14	4	12	154	89	19.11	10.5	9.95	0.42	0.09	3.59	245	35.9	30.1	8.52	1	1
491	1	71	46305.34	1	19	3	1	0	0	0	1	0	15	3	16	172	98	22.04	7.6	6.22	0.94	0.35	4.87	190	46.6	37.4	5.35	1	0
492	0	65	125450.24	1	41	3	1	1	0	0	0	0	8	5	12	135	82	24.97	10.1	8.2	0.97	0.78	4.52	228	41.9	30.8	12.76	1	1
493	1	73	131027.39	1	38	3	1	1	1	0	1	0	14	4	15	155	105	22.49	5	3.58	0.8	0.42	5	239	47.9	45	5.88	0	0
494	1	66	31233.14	1	16	3	0	1	1	1	0	0	15	3	18	191	100	27.68	5.2	4.19	0.71	0.26	4.06	211	37.8	32.3	6.21	1	0
495	0	71	32376.25	1	20	3	1	0	0	0	1	1	15	2	15	197	112	23.4	4.6	3.32	0.87	0.24	4.51	200	40.5	32	15.54	1	0
496	1	67	105878.14	1	28	2	1	1	0	0	1	0	9	5	12	126	85	18.26	3.8	1.8	0.68	0.18	4.56	109	41.4	33.8	10.86	1	1
497	0	83	7841.92	0	7	0	1	0	0	0	1	0	15	3	16	156	85	29.38	7	4.89	1.72	0.33	4.04	232	36.9	35.8	6.35	1	0
498	1	66	44862.9	1	21	3	1	0	1	1	1	0	15	2	18	159	89	27.06	7.9	5.77	1.63	0.4	4.96	193	48.4	31.6	4.57	1	0
499	0	80	143988.2	1	54	3	1	1	0	0	1	0	9	4	12	260	134	22.14	6.4	4.63	1.21	0.44	4.41	227	42.6	29.6	13.46	1	1
500	0	61	34681.91	1	21	3	1	1	0	0	1	1	15	4	15	155	85	25.97	6.8	7.05	1.53	0.63	4.48	244	40.2	27.3	6.71	1	0
501	0	70	464037.14	0	39	1	1	1	0	0	1	0	15	4	13	157	96	24.97	8.9	8.34	1.14	0.36	4.68	284	45.3	31.5	8.44	1	1
502	0	72	33791.82	1	18	1	1	1	0	0	1	0	14	4	12	120	60	20.83	8.8	6.54	1.33	0.69	4.73	165	46.2	32.5	7.34	1	0
503	0	71	180767.63	1	25	3	1	1	0	0	1	0	14	4	12	168	72	20.2	5.3	3.66	1.24	0.32	4.13	131	39.8	39	6.28	0	1
504	1	61	9672.9	1	11	2	1	0	0	0	1	0	15	1	23	148	100	25.4	8.7	6.71	1.18	0.52	5.1	177	46.7	44.4	4.76	0	0
505	1	66	334550.24	0	22	3	1	1	1	1	1	0	5	4	11	190	100	21.26	8.1	6.99	0.77	0.32	4.63	176	45.2	32.8	6.79	0	0
506	1	80	224948.76	1	19	1	1	1	1	1	0	0	7	5	10	182	106	26.04	8.7	7.4	0.95	0.25	4.88	107	45.5	37.1	6.66	0	1
507	1	61	24729.06	1	9	3	1	0	0	0	1	0	15	3	15	220	114	19.67	7.8	6.9	0.59	0.23	4.86	151	43.3	34.2	5.81	1	0
508	0	65	24729.06	0	17	3	1	1	0	0	0	0	15	4	13	146	75	24.44	8.6	10.06	0.32	0.26	3.7	122	36.3	32.5	7.88	1	0
509	0	70	136429.27	1	23	0	1	1	0	0	1	0	13	4	12	198	89	24.22	8.3	6.42	1.35	0.41	4.87	203	44.2	31.5	10.04	0	1
510	0	60	9817.01	1	9	3	1	0	0	0	0	0	15	1	22	110	60	31.22	5.3	3.44	1.28	0.42	4.01	459	39.3	38.6	5.59	0	0
511	0	67	28033.37	1	21	2	1	0	0	0	1	0	15	3	20	145	90	18.65	6.7	4.01	2.05	0.31	4.99	242	46.5	31.6	6.76	1	0
512	1	71	151314.37	1	57	3	1	1	1	0	1	0	15	4	14	167	82	16.75	10.8	9.55	0.93	0.27	4.54	204	42	32.8	10.17	1	0
513	0	70	61015.21	1	22	3	1	1	0	0	0	0	14	4	14	150	80	21.26	6.5	5.14	1.01	0.27	4.21	225	36	37.8	5.88	1	0
514	1	80	49103.75	1	16	3	1	0	1	0	1	0	15	4	17	141	81	24.22	8.8	8.4	0.26	0.16	4.61	138	42.7	32.3	6.08	1	0
515	1	60	31046.94	1	8	3	0	0	0	1	1	0	15	4	15	159	89	27.06	6	4.13	1.58	0.26	4.09	212	40.2	39.2	5.49	0	0
516	1	62	213139.19	1	34	2	1	0	1	1	0	0	15	4	12	143	80	18.67	9.8	6.02	2.72	0.81	4.65	229	47	35.3	5.74	1	1
517	0	68	25243.37	1	8	3	1	1	0	0	1	0	14	4	15	161	92	21.97	8.5	8.72	0.53	0.23	4.38	216	42.8	25.8	6.07	1	0
518	0	80	24757.16	1	9	3	1	0	0	0	1	0	15	4	14	113	62	22.22	5.9	4.6	0.84	0.44	4.6	201	41	34.2	4.79	0	0
519	1	76	24757.16	1	10	2	1	0	0	0	1	0	15	1	21	118	72	24	6.2	3.38	1.23	1.16	4.85	187	46.4	32.9	7.13	0	0
520	0	77	209961.59	0	25	3	1	0	0	0	1	0	15	1	16	146	98	22.66	8.96	6.62	1.49	0.46	3.72	199	36.5	34.5	5.9	1	0
521	0	69	209961.59	1	25	3	1	0	0	0	1	0	15	1	16	135	70	22.09	9.12	6.74	2.03	0.33	4.69	220	43.5	41.8	7.73	1	0
522	1	64	21317.04	1	9	2	1	0	1	0	0	0	15	4	15	167	107	22.66	8.62	6.43	1.68	0.32	5.2	175	49.3	39.9	3.95	1	0
523	1	67	15619.54	1	4	2	1	0	0	1	1	0	15	4	14	155	85	18.73	7.08	5.77	0.98	0.3	4.97	151	45.6	35.6	19.65	1	0
524	1	66	179696.26	1	58	3	0	0	1	1	1	0	13	4	12	132	78	24.03	6.51	4.77	1.27	0.4	4.96	133	45.7	38.2	5.2	1	0
525	1	68	36771.33	1	12	3	1	1	1	1	0	0	15	1	16	141	87	25.71	7.56	5.49	1.61	0.41	4.7	179	45.1	44.5	7.16	0	0
526	0	68	32522	1	13	3	0	0	0	0	1	0	15	4	14	140	90	23.33	7.98	6.32	1.26	0.34	4.8	184	41	34.7	4.71	1	0
527	1	77	91326.3	1	41	3	1	1	1	0	0	0	10	4	13	124	74	19.26	9.16	8.32	0.47	0.37	4.22	156	37.6	34.9	5.46	1	0
528	1	79	95903.3	1	51	3	1	1	0	0	0	0	15	4	16	110	56	23.44	7.57	6.17	0.94	0.4	4.5	131	41.5	33.3	5.05	1	0
529	1	75	49254.15	1	23	3	1	1	0	1	0	1	13	4	13	125	78	23.04	6.7	6.05	0.43	0.17	4.72	147	42.2	33.9	9.47	1	0
530	0	65	89516.39	1	31	3	1	0	0	0	1	0	15	4	14	148	85	17.22	4.36	3.14	0.9	0.26	3.93	89	37.6	33.3	6.4	1	0
531	0	78	22427.54	1	10	3	1	0	0	0	1	1	15	4	15	177	89	22.86	8.44	6.62	1.34	0.35	4.03	186	38.8	30.6	9.35	0	0
532	0	74	23272.02	1	14	2	1	0	0	0	0	0	15	1	22	164	77	25.39	4.39	2.68	1.39	0.26	3.53	185	33.5	32.4	12.34	0	0
533	0	62	23272.02	1	26	2	1	0	0	0	1	1	15	1	17	145	88	29.24	6.09	4.53	1.18	0.34	4.07	174	36.8	32.8	10.2	1	0
534	0	71	11592.79	1	15	3	1	0	0	0	1	0	15	3	16	149	86	25.34	5.88	2.86	2.02	0.54	3.85	199	35.4	34.8	5.16	0	0
535	1	74	11592.79	1	22	3	1	1	1	1	0	0	14	4	11	139	84	20.76	8.47	6.46	1.55	0.42	4.71	180	46.3	38	6.46	1	0
536	0	78	39397.35	1	20	3	1	1	0	0	1	0	15	4	12	187	100	19.23	9.2	7.89	0.83	0.47	4.07	199	40.9	27.8	6.04	0	0
537	1	65	79272.31	1	6	3	1	1	1	1	1	0	8	5	12	149	90	21.76	8.38	6.41	1.46	0.39	3.5	191	37.6	29.3	6.58	0	1
538	1	70	41890.97	1	25	1	1	0	0	0	0	0	15	4	16	157	94	31.11	5.6	4.67	0.63	0.22	4.27	124	39.3	33.9	7.94	0	0
539	1	61	42164.16	1	23	2	0	0	0	0	1	1	14	4	16	141	83	25.39	8.3	6.45	1.4	0.35	5.35	288	43.6	37.2	6.78	1	0
540	0	75	99274.09	1	42	1	0	1	0	0	1	0	14	4	12	208	121	30.39	7.57	5.79	1.19	0.55	5.51	145	51.8	38	4.79	0	0
541	0	78	58165.97	1	28	3	1	1	0	0	0	0	14	4	13	201	100	17.48	6.99	5.82	0.77	0.38	4.13	182	39.5	36.4	5.35	1	0
542	1	60	7892.62	1	11	2	1	0	1	1	1	0	15	1	18	145	99	23.94	7.11	4.47	1.9	0.46	5.26	243	47.4	37.7	4.89	0	0
543	1	63	116555.09	1	23	3	1	1	1	0	0	0	8	5	11	143	87	26.57	8.57	7.63	0.58	0.34	4.45	142	41.6	35.6	9.25	1	1
544	1	68	39441.24	1	17	2	1	1	1	0	1	0	14	4	12	168	86	24.77	6.07	4.59	1.05	0.26	4.39	125	39.6	43.4	7.32	1	0
545	1	76	67502.77	1	27	3	1	1	1	1	1	0	15	4	13	174	107	21.83	8.3	4.48	2.88	0.81	5.07	134	52.4	36.5	5.48	1	0
546	1	75	140798	1	34	1	1	1	0	0	1	1	9	5	13	165	89	27.68	9.1	7.17	3.01	0.54	5.52	196	47.3	33.3	8.5	1	1
547	1	65	23421.76	1	14	3	1	0	0	0	1	0	15	4	14	146	84	22.89	8.4	5.83	1.93	0.36	6.42	190	41.7	41.8	6.04	0	0
548	0	74	17327.3	1	11	3	0	1	0	0	1	0	14	4	13	142	110	16.87	8.6	7.46	0.89	0.22	4.5	194	42.1	34.3	7.55	1	1
549	1	60	23917.04	1	11	1	1	0	0	0	0	0	15	4	15	139	109	19.53	8.3	5.72	1.89	0.51	5.37	251	51.3	43.6	6.5	0	0
550	1	81	70146.57	1	16	2	0	1	0	0	1	0	15	4	12	163	95	18.75	8.47	8.95	0.75	0.64	4.44	167	41.3	39.9	4.56	0	1
551	0	72	101079.65	1	29	3	1	1	0	0	0	0	10	4	12	139	77	24.44	5.7	3.91	1.45	0.31	3.85	174	34.4	34.1	5.31	0	0
552	0	70	102087.8	1	14	3	1	1	0	0	0	0	6	5	11	158	108	21.48	5.3	3.21	1.76	0.29	4.17	237	36.7	27.8	10.56	1	1
553	0	61	13711.3	1	9	3	0	0	0	0	1	0	15	3	18	152	103	28.69	5.6	3.97	0.96	0.37	3.96	229	38.2	37.2	5.16	0	0
554	1	61	200859.87	0	21	0	1	0	1	1	0	0	14	4	13	159	94	24.49	10.9	9.91	0.67	0.28	4.39	155	40.2	44.1	10.21	0	0
555	1	92	63767.57	1	16	3	1	1	1	0	0	0	6	5	9	150	100	25.61	7.6	6.66	0.5	0.37	3.21	301	30.9	35.3	6.39	1	1
556	0	61	35196.23	1	14	3	1	0	0	0	1	0	15	3	18	131	92	25.64	7.6	5.42	1.58	0.41	4.78	227	43	34.1	7.4	1	0
557	0	63	36209.19	1	14	3	1	0	0	0	1	1	15	4	12	165	92	22.09	6.1	5.04	0.82	0.22	4.48	177	38.7	32.9	11.74	1	0
558	1	60	124427.39	1	26	2	1	1	1	1	1	0	9	5	12	183	128	25.95	8.9	7.3	1.1	0.38	4.94	200	50.2	31.6	10.26	1	1
559	0	65	42482.33	0	15	1	1	1	0	0	0	0	15	4	19	116	64	24.97	9.97	6.19	3.15	0.6	4.1	250	36.3	27.1	7.08	1	0
560	1	79	122593.27	1	21	2	1	1	1	0	1	0	14	4	13	171	85	31.22	7.6	5.33	1.77	0.49	4.84	163	43.6	38.1	9	1	1
561	0	65	211830.44	0	26	0	1	1	0	0	0	0	15	1	13	156	90	21.48	8.02	8.84	1.19	0.37	3.97	224	37.8	34.5	7.03	0	0
562	1	60	13133.68	1	9	2	0	0	0	1	1	0	15	4	16	178	112	25.39	8.8	5.26	2.62	0.55	5.73	176	37.8	38.1	5.06	1	0
563	1	67	109050.66	1	17	3	0	0	1	1	1	0	14	4	12	110	60	27.06	7.9	8.59	0.95	0.33	4.32	237	44.3	28.1	7.01	0	1
564	0	63	72068.22	1	29	1	1	0	0	0	0	0	10	4	13	111	90	23.12	9.7	8.19	1.14	0.26	4.44	371	42.4	32.3	8.15	0	0
565	0	68	46493.22	0	15	3	1	0	0	0	1	0	15	4	15	140	80	21.3	7.8	6.11	1.43	0.21	4.31	124	40.3	32.9	8.7	1	0
566	1	83	17437.2	1	9	3	1	1	1	1	1	0	13	4	13	175	95	29.38	6.2	5.31	0.7	0.19	4.38	145	42.5	36.6	5.78	0	0
567	0	60	215685.78	0	13	2	1	0	0	0	0	0	15	1	17	178	93	24.65	9	9.24	0.62	0.11	4.71	182	41.4	35.2	8.52	1	0
568	1	62	133214.85	1	48	3	1	0	1	1	0	0	14	5	14	210	138	27.06	6.9	5.67	0.92	0.3	3.65	130	41.3	32.5	5.53	1	1
569	0	70	136135.51	1	31	3	1	1	0	0	1	0	14	5	12	156	90	18.37	9.01	6.38	3.07	0.57	4.34	271	42.2	32	10.98	1	0
570	1	78	37452.4	1	15	2	1	1	1	1	1	1	15	4	12	162	99	16.77	6.2	4.78	0.85	0.38	4.65	167	41.7	36.2	8.92	1	0
571	0	61	39784.11	1	22	2	1	0	0	0	1	0	14	3	16	145	69	19.53	10.1	8.9	0.78	0.39	4.63	155	42.8	34.4	12.35	1	0
572	0	78	178453.47	0	24	3	0	1	0	0	0	0	15	4	12	149	73	22.89	6.4	5.79	0.35	0.26	3.13	139	31.7	41.6	9.68	1	0
573	1	72	7693.69	1	9	0	1	0	1	1	1	0	15	2	21	162	111	21.64	6.1	4.59	1.07	0.38	4.55	182	40.8	37.9	5.39	0	0
574	0	68	218884.78	1	51	3	1	1	0	1	0	0	12	5	12	168	80	23	7.6	6.72	0.58	0.23	3.72	102	36.9	31	6.62	1	1
575	0	67	18952.56	1	12	3	1	0	0	0	0	0	15	3	15	145	86	21.16	5.2	3.9	1.06	0.19	4.18	149	39.8	37.5	7.73	0	0
576	0	74	18675.06	1	12	3	1	0	0	0	0	0	15	4	15	157	88	23	5.55	5.3	0.22	0.02	4.46	219	42	35.8	9.28	1	0
577	0	65	18211.17	1	9	3	1	0	0	0	1	0	15	3	19	124	76	26.71	6.24	3.61	1.99	0.46	4.46	256	39.1	32.1	5.11	0	0
578	0	62	19128.36	1	9	3	1	0	0	0	1	0	15	3	17	143	84	25.09	8.08	5.31	2.14	0.44	4.76	236	43.4	33.9	7.4	0	0
579	1	68	263409.82	0	46	2	1	1	0	0	1	0	10	4	13	166	103	19.5	8.75	7.51	0.6	0.32	2.57	294	25.9	28.7	12.33	1	0
580	1	63	16634.57	1	16	2	1	0	1	0	1	0	14	4	16	150	86	21.23	8.72	7.09	1.24	0.31	4.99	204	42.6	44.7	5.16	0	0
581	1	73	17723.74	1	15	3	0	0	0	0	1	1	15	4	18	164	86	25.39	6.44	4.7	1.38	0.33	4.98	109	47.6	32.4	6.54	0	0
582	1	72	12102.66	1	8	2	0	0	0	0	1	0	15	1	20	120	79	31.22	5.51	3.72	1.43	0.3	5.18	231	46.9	40.9	5	0	0
583	1	82	77097.38	1	28	2	1	1	0	1	1	0	9	4	11	155	86	19.53	6.78	5.26	0.45	0.85	4.6	150	49.5	37.3	5.66	1	0
584	1	68	94458.94	1	25	3	1	1	1	1	0	1	13	4	12	170	113	24.22	7.42	5.4	1.5	0.37	4.38	172	38.8	34	12.59	1	1
585	0	63	24429.62	1	18	2	1	0	0	0	1	0	15	4	17	193	123	21.72	7.65	4.84	2.29	0.4	4.71	154	41.8	30.9	4.72	0	0
586	1	60	25735.43	1	18	1	1	0	0	1	0	1	15	4	17	134	89	22.04	8.03	5.74	1.64	0.55	5.24	170	50.3	37.8	8.97	1	0
587	0	69	13986.6	1	16	2	1	0	0	0	1	0	15	4	23	138	64	26.04	5.9	3.43	1.96	0.34	4.35	234	38.6	34.9	6.22	1	0
588	0	67	50020.77	1	25	3	0	1	0	0	0	0	14	4	13	180	100	21.22	8.02	6.85	0.95	0.17	4.3	275	38.4	31.2	6.58	0	1
589	1	74	22563.5	1	18	1	1	0	1	1	1	0	15	4	16	198	138	22.89	7.65	6.04	1.05	0.52	4.27	170	38.4	35.4	5.63	1	0
590	1	61	27944.47	1	16	2	1	0	0	0	0	0	15	4	13	171	107	19.31	5.78	4.08	1.24	0.38	4.74	101	46.3	35.1	4.62	1	0
591	1	77	47155.65	1	33	2	1	0	0	0	1	0	15	4	12	168	110	23.88	6.34	5.68	0.54	0.11	4.5	134	41.4	42.4	6.43	1	0
592	1	77	1479945.74	1	58	0	1	1	0	0	0	0	11	5	12	145	84	25.95	8.65	9.62	0.63	0.37	4.56	132	41.4	33.9	9.63	1	1
593	1	64	3866.13	1	9	2	1	1	1	1	1	0	15	3	21	213	107	22.22	6.16	4.78	1.14	0.19	4.37	169	46.5	41.9	5.74	1	0
594	0	60	40416.28	1	17	2	1	0	0	0	1	0	14	4	12	187	98	27.04	8.44	6.62	1.28	0.47	4.65	197	41.3	30.6	9.41	1	0
595	1	63	20075.41	1	24	2	1	0	0	0	1	0	15	4	21	121	67	25.71	7.18	3.86	2.7	0.42	4.33	131	42.3	44.2	6.18	1	0
596	1	80	110640.95	1	23	2	1	1	1	0	1	0	5	5	11	137	77	21.3	8.02	7.67	0.72	0.58	4.39	158	41.8	31.4	8.02	1	1
597	0	68	27482.3	1	20	2	1	0	0	0	1	0	15	4	17	147	78	17.36	6.2	4.13	1.61	0.27	4.42	161	39.1	31.4	6.14	1	0
598	1	61	32352.68	1	16	3	1	1	1	1	1	0	15	4	15	162	94	23.51	7.84	5.95	1.43	0.33	4.74	147	46.7	36.4	5.42	1	0
599	1	65	32801.34	1	18	3	1	1	1	1	1	0	15	4	14	180	103	24.77	6.13	4.86	0.91	0.28	5.35	114	47.9	42.7	7.85	1	0
600	1	61	93981.49	1	20	2	1	1	1	1	1	0	10	4	14	178	137	23.44	8.66	8.71	0.71	0.25	5.39	197	47.8	34.5	8.34	1	0
601	1	61	22359.51	1	7	1	1	0	1	1	1	1	15	4	14	225	105	21.64	5.32	3.44	1.5	0.35	4.75	149	44.8	31.1	9.84	1	0
602	1	68	276255.41	1	68	0	1	1	0	0	1	0	14	4	12	171	133	21.97	7.47	8.71	0.48	0.26	5.26	154	48	29.4	6.14	1	1
603	1	66	16361.14	1	14	3	1	0	1	0	1	0	15	4	16	151	95	31.25	8.44	6.37	1.09	0.73	4.81	233	43.6	29.4	8.33	0	0
604	1	61	54351.53	1	19	2	1	1	1	0	1	0	13	4	13	180	110	20.2	8.19	6.05	1.58	0.46	4.95	144	43	34.2	6.44	1	0
605	1	75	9969.77	1	5	3	1	0	1	1	0	0	15	4	15	141	101	25.71	6.29	3.77	1.44	0.73	4.53	212	37.2	40.1	4.83	1	0
606	1	61	130792.78	1	20	3	1	1	1	1	0	0	8	5	12	154	78	27.68	8.56	7.76	0.61	0.17	4.65	173	44.6	36.1	7.48	1	1
607	0	75	20237.6	1	14	3	1	0	0	0	1	1	14	3	17	188	92	30.01	5.22	3.67	1.12	0.29	4.6	115	40.3	38	8.56	0	0
608	1	64	26704.82	1	19	3	1	0	0	0	1	0	13	4	15	148	88	21.1	5.05	3.77	1	0.21	4.43	171	38.9	37.6	7.21	1	0
609	1	80	15315.17	1	9	2	1	0	0	0	0	0	15	1	23	154	97	20.98	7.17	5.33	1.37	0.4	4.12	173	39.5	30.1	7.97	0	0
610	1	61	103604.4	1	29	3	0	1	0	1	1	0	14	4	14	154	86	31.1	8.07	7.56	1.93	0.54	5.01	237	44.8	45.5	7.06	1	1
611	1	61	50188.9	1	22	3	1	1	0	0	1	0	15	4	13	125	90	22.6	9.22	7.46	1.02	0.64	5.73	278	48.5	35.7	5.83	0	0
612	1	73	12920.26	1	10	2	1	0	0	0	1	1	15	1	23	138	90	24.65	8.63	6.1	1.87	0.47	3.91	114	35.2	36.1	4.3	0	0
613	1	76	31255.31	1	16	3	1	0	0	0	0	0	15	4	14	153	96	20.96	7.57	6.27	0.69	0.58	4.46	239	43.6	32.1	5.98	1	0
614	1	69	116686.41	1	23	2	0	1	1	0	0	0	13	5	11	181	89	23.88	6.18	4.36	1.34	0.44	4.2	166	42.9	31.9	7.77	1	1
615	1	68	91281.33	1	14	3	1	1	1	0	1	0	8	5	12	166	87	24.52	7.58	8.93	1.2	0.42	5.44	161	47.5	35.7	6.76	1	1
616	0	74	62541.2	1	16	3	0	1	0	0	1	0	15	4	11	196	110	24.22	9.11	7.72	0.77	0.59	4.52	184	41.9	32	6.06	1	0
617	1	80	28170.07	1	14	0	1	0	0	0	1	0	15	4	16	110	68	28.3	6.47	5.37	0.81	0.27	4.04	101	37.2	33.3	8.33	1	0
618	1	73	29896.5	1	21	2	1	0	0	0	0	0	15	4	16	146	96	22.66	7.65	5.68	1.52	0.38	4.61	243	43	44.4	5.91	1	0
619	1	64	27382.93	1	16	1	1	1	1	1	0	0	15	4	16	202	110	22.04	7.36	5.35	1.51	0.39	5.3	234	46.9	35.9	8.51	1	0
620	1	62	17668.56	1	13	2	1	0	0	0	1	0	15	2	17	159	111	20	7.45	6.03	0.86	0.45	5.21	200	46.8	38	3.55	0	0
621	0	65	13843.22	1	16	1	0	0	0	0	1	0	15	3	18	169	128	24.86	9.4	6.56	2.18	0.65	5.05	303	45.5	35.5	3.8	0	0
622	0	61	197208.81	0	24	1	1	0	0	0	0	0	12	4	14	134	75	22.22	6.93	5.47	1.21	0.21	4.29	250	40.9	33.3	7.21	1	0
623	1	71	96538.44	1	29	3	1	1	1	1	0	0	12	4	13	172	103	17.72	8.92	8.18	2.04	0.63	5.49	235	48.9	35.4	5.32	1	0
624	1	66	99531.49	1	24	2	1	1	1	1	0	0	10	4	14	194	93	21.23	9.02	8.21	0.48	0.32	5.18	164	46.6	33	7.4	1	0
625	0	71	15295.14	1	11	3	1	0	0	0	0	0	15	2	21	137	97	27.06	8.48	6.53	1.59	0.36	3.78	210	37.2	35.1	6.55	0	0
626	1	63	42219.61	1	19	0	1	0	0	0	1	1	15	4	23	177	93	23.88	7.81	5.53	1.72	0.49	4.56	151	42.7	31.8	10.85	1	0
627	1	64	170190.29	1	71	2	0	1	1	0	1	0	7	5	13	150	75	26.67	9	7.92	1.43	0.59	4.19	309	38.9	38.2	7.24	1	1
628	0	65	188578.36	0	16	3	1	0	0	0	0	0	15	2	15	150	81	23.44	9.2	7.36	1.31	0.39	3.85	227	35.8	34.3	6.85	0	0
629	1	79	101457.75	1	38	0	1	1	0	0	0	0	11	4	14	143	85	19.05	6.59	5.86	0.43	0.24	4.92	122	46.4	30.9	7.78	1	0
630	1	61	118588.09	0	12	1	0	1	1	1	0	0	15	3	19	170	82	26.05	7.9	6.68	0.86	0.29	4.43	122	43.8	41.5	6.21	1	1
631	0	76	80368.92	1	12	2	1	1	0	0	1	0	5	5	11	193	89	23.44	6.07	4.47	1.3	0.28	3.65	148	35	31.3	8.32	1	1
632	0	69	23583.29	0	7	3	0	0	0	0	0	0	15	4	16	147	79	21.5	10.47	9.83	0.49	0.14	4.51	197	30.4	31.4	6.84	1	0
633	0	65	39491.79	0	15	3	1	0	0	0	1	1	15	3	14	151	88	23.44	8.09	6.81	1.12	0.15	4.49	137	40.3	23.1	8.26	1	0
634	1	78	33606.8	0	11	2	1	0	1	0	1	0	14	4	17	171	89	21.48	14.41	13.58	0.29	0.53	5.56	134	51.3	39.9	6.41	0	0
635	0	70	87856.41	1	23	1	1	0	0	0	1	0	10	4	12	168	89	22.86	6.53	5.48	0.9	0.13	3.63	171	34.7	31.7	7.86	1	1
636	1	63	46528.46	1	30	3	1	0	0	1	1	0	15	4	12	145	85	20.81	5.96	4.39	1.08	0.39	4.04	206	41.1	29.1	6.07	1	0
637	1	72	50359.66	1	26	2	0	0	1	1	1	0	15	4	14	208	137	23.88	9.36	7.78	0.91	0.64	4.1	211	38	34.1	4.91	1	0
638	1	63	12739.07	1	15	1	1	0	1	1	0	0	15	4	14	140	101	20.96	6.74	3.58	2.18	0.48	5.2	206	46.4	33.3	4.31	0	0
639	0	77	122229.26	0	11	3	1	0	0	0	1	0	13	4	11	166	97	25.71	12.81	11.55	0.99	0.26	3.85	272	36.7	31.4	4.57	1	0
640	1	74	97328.33	1	22	1	0	1	0	0	1	1	14	4	12	173	115	23.44	9.57	8.89	0.33	0.34	4.82	171	42.8	33.9	15.25	1	0
641	1	64	9028.27	1	9	1	1	0	0	0	1	1	15	1	20	114	73	20.76	12.47	8.55	3.17	0.61	4.34	257	39.3	41.2	6.16	0	0
642	1	68	14118.19	1	9	2	0	0	0	0	0	0	11	4	10	147	92	19.26	5.33	4.04	0.87	0.39	4.08	226	37.9	43.5	5.82	1	0
643	1	62	44791.69	1	30	2	1	0	1	1	0	0	15	4	14	145	94	19.1	9.29	7.67	1.19	0.35	4.88	208	46.5	37.7	5.81	1	0
644	0	73	26825.02	1	20	3	1	0	0	0	1	0	15	4	12	130	74	24.03	3.52	1.93	1.01	0.23	4.76	157	43.5	41.6	5.68	1	0
645	1	63	12971.31	1	13	3	1	1	1	1	1	0	15	4	16	169	97	21.63	5.31	3.72	1.15	0.39	4.5	151	45.2	37.2	5.14	0	0
646	0	87	9525.37	1	15	3	1	0	0	0	1	0	15	4	12	144	71	23.33	3.87	1.58	0.97	0.25	3.46	138	32.7	38.8	5.99	1	0
647	1	79	95903.3	1	51	3	1	1	0	0	0	0	15	3	16	110	65	22.22	7.57	6.17	0.94	0.4	4.5	131	41.5	33.3	5.05	1	0
648	0	77	65685.96	1	28	3	1	0	0	0	0	0	14	4	12	139	81	23.03	12.06	11.27	0.72	0.06	4.06	144	36.2	31.2	10.47	1	0
649	0	65	89516.39	1	31	3	1	0	0	0	1	0	15	4	13	148	85	21.3	4.36	3.14	0.9	0.26	3.93	89	37.6	33.3	6.4	1	0
650	0	78	22427.54	1	10	3	1	0	0	0	1	1	15	4	14	177	89	19.48	8.44	6.62	1.34	0.35	4.03	186	38.8	30.6	9.35	0	0
651	1	75	49254.15	1	23	3	1	0	0	1	0	1	13	4	14	125	78	25.39	6.7	6.05	0.43	0.17	4.72	147	42.2	33.9	9.47	1	0
652	1	73	17409.45	0	2	3	1	0	1	1	0	0	15	4	14	166	94	26.06	8.25	7.55	0.52	0.15	4.95	217	45.1	25.5	5.91	1	0
653	0	77	43925.05	1	28	0	1	0	0	0	0	0	12	4	15	130	80	19.23	6.94	4.79	1.65	0.34	4.25	145	39.3	34.9	7.11	1	0
654	0	71	11592.79	1	15	3	1	0	0	0	1	0	15	4	16	149	86	20.57	5.88	2.86	2.02	0.64	3.85	199	35.4	34.8	5.16	0	0
655	0	81	19581.91	1	7	3	1	0	0	0	1	0	15	3	12	126	75	22.22	6.09	3.5	1.94	0.48	4.57	236	40.7	33.4	4.95	0	0
656	0	78	39397.35	1	20	3	1	0	0	0	1	0	15	4	12	187	100	22.22	9.2	7.89	0.83	0.47	4.07	199	40.9	27.8	6.04	0	0
657	1	81	15445.39	1	15	3	1	1	0	0	0	0	15	3	23	170	98	22.22	9.98	8.27	1.35	0.34	5.09	104	48.7	35.8	7.72	0	0
658	1	65	9608.92	1	6	3	0	0	0	0	0	0	15	2	23	140	92	22.22	8.68	7	1.27	0.38	5.11	133	47.7	37.7	5.08	0	0
