# Supplementary material for: Development and validation of a machine learning-based risk prediction model for stroke-associated pneumonia in older adult hemorrhagic stroke
Source: Front Neurol. 2025 Jun 18;16:1591570. doi: 10.3389/fneur.2025.1591570 (PMC12214254; doi:10.3389/fneur.2025.1591570)
Supplement: Supplementary file 1 [file Data_Sheet_1.zip › DATA $ R/R-操作.R]

library(lattice)
library(foreign) 
library(Hmisc)
library(rms)
library(tableone)
library(broom)
library(regplot)
library(ResourceSelection)
library(nricens)
library(survival)
library(PredictABEL)
library(dcurves)
library(autoReg)
library(rrtable)
library(survivalROC)
library(rrtable)
library(rmda)
library(survminer)
library(Matrix)
library(data.table)
library(parallel)
library(mice)  # 多重插补法
library(caret)  # 模型评估
library(pROC)  # AUC计算
library(ggplot2)  # 校准曲线绘制
library(timeROC)
library(compareGroups)
library(randomForest)
library(xgboost)
library(caTools)
library(flextable)
library(psych)
library(DataExplorer)
library(e1071)
library(readxl)
library(stargazer)
library(officer)
library(dplyr)
#Training Set + Internal Validation Set
nn1 <- read_excel("C:/Users/燚/Desktop/nn1.xlsx", 
                  col_types = c("numeric", "text", "numeric", 
                                "numeric", "text", "numeric", "text", 
                                "text", "text", "text", "text", "text", 
                                "text", "numeric", "numeric", "numeric", 
                                "numeric", "numeric", 
                                "numeric", "numeric", "numeric", 
                                "numeric", "numeric", "numeric", 
                                "numeric", "numeric", "numeric", 
                                "numeric","text", "text"))
###将nn1数据集分为训练集和测试集，并采用7:3的随机拆分验证法
set.seed(1111111)# 设置随机数种子，以确保结果可重复
randnum <- createDataPartition(y=nn1$id,p=0.70,list = FALSE)# 根据ID随机拆分数据集nn1,方法2
# 创建训练集和测试集方法2
tlog<-nn1[randnum,]#训练集Training Set
valdata<-nn1[-randnum,]#测试集Internal Validation Set
table(tlog$SAP)
table(valdata$SAP)
class(tlog$SAP)

# 将 SAP 变量从字符型转换为数值型（0 和 1）
tlog$SAP <- as.numeric(tlog$SAP)
class(tlog$SAP)

#####外部验证# External Validation Set
ww1 <- read_excel("C:/Users/燚/Desktop/ww1.xlsx", 
                  col_types = c("numeric", "text", "numeric", 
                                "numeric", "text", "numeric", "text", 
                                "text", "text", "text", "text", "text", 
                                "text", "numeric", "numeric", "numeric", 
                                "numeric", "numeric", 
                                "numeric", "numeric", "numeric", 
                                "numeric", "numeric", "numeric", 
                                "numeric", "numeric", "numeric", 
                                "numeric", "text", "text"))

#建模集（训练集+内验证集）与外部验证集的差异性比较
nn1$group<-"nn"#在nn1数据集中增加一个叫group的变量，group这个变量里都填nn
ww1$group<-"ww"
tlog$group<-"train"
valdata$group<-"test"

# valdata,tlog,ww1差异性比较
combined_data <-rbind(valdata,tlog,ww1)
baseline<-descrTable(group~SAP + sex + age + cost + diagnosis + LOS + education 
                     + ethnicity + smoking + drinking + hypertension + diabetes 
                     + GCS + mRS + Braden + BMI + WBC + Neut 
                     + Lym + Mono + RBC + PLT + HCT + APTT + Glu 
                     + antacid + gastric, data = combined_data)
print(baseline)
export2word(baseline, file = "Table1.docx")#得到valdata,tlog,ww1差异性比较三线表

tlog <- subset(tlog, select = -group)#删除group这个变量
valdata <- subset(valdata, select = -group)
ww1 <- subset(ww1, select = -group)

##自动法
#分组了解数据，用autoReg包
str(tlog)
table1<-gaze(SAP~., data=tlog, digits=1, method=1, show.p=TRUE)#分组描述与比较
#整个数据集的分组描述比较：table2<-gaze(SAP~., data=nn1, digits=1, method=1, show.p=TRUE)
table1
print(table1)
myft(table1)#图片
#将上面结果table1保存成Word 文档
ft <- flextable(table1)# 创建一个 flextable 对象
doc <- read_docx()# 创建一个空白 Word 文档 
doc <- body_add_flextable(doc, value = ft)# 将 flextable 对象添加到 Word 文档
print(doc, target = "Supplementary Table 1.docx")# 保存 Word 文档

t.test(age ~ SAP, data = tlog)
t.test(cost ~ SAP, data = tlog)
t.test(LOS ~ SAP, data = tlog)
t.test(GCS ~ SAP, data = tlog)
t.test(mRS ~ SAP, data = tlog)
t.test(GCS ~ SAP, data = tlog)
t.test(Braden ~ SAP, data = tlog)
t.test(SBP ~ SAP, data = tlog)
t.test(DBP ~ SAP, data = tlog)
t.test(BMI ~ SAP, data = tlog)
t.test(WBC ~ SAP, data = tlog)
t.test(Neut ~ SAP, data = tlog)
t.test(Lym ~ SAP, data = tlog)
t.test(Mono ~ SAP, data = tlog)
t.test(RBC ~ SAP, data = tlog)
t.test(PLT ~ SAP, data = tlog)
t.test(HCT ~ SAP, data = tlog)
t.test(APTT ~ SAP, data = tlog)
t.test(Glu ~ SAP, data = tlog)
table <- table(tlog$sex, tlog$SAP)
chisq.test(table)
table <- table(tlog$diagnosis, tlog$SAP)
chisq.test(table)
table <- table(tlog$education, tlog$SAP)
chisq.test(table)
table <- table(tlog$ethnicity, tlog$SAP)
chisq.test(table)
table <- table(tlog$smoking, tlog$SAP)
chisq.test(table)
table <- table(tlog$drinking, tlog$SAP)
chisq.test(table)
table <- table(tlog$hypertension, tlog$SAP)
chisq.test(table)
table <- table(tlog$diabetes, tlog$SAP)
chisq.test(table)
table <- table(tlog$antacid, tlog$SAP)
chisq.test(table)
table <- table(tlog$gastric, tlog$SAP)
chisq.test(table)

#####logistic 回归分析结果及OR值
tlog$SAP <-as.factor(tlog$SAP)
#自己挑选逐步回归有意义的自变量，重新通过采用回归发筛选自变量建立模型
model.step<-glm(SAP~age + smoking + GCS + mRS + Braden + 
                  SBP + DBP +WBC + Neut + Lym + Glu + antacid + gastric,
                data = tlog, family = binomial(link = "logit"), x=T)
summary(model.step)##最终建模

# 获取回归结果的整洁数据框
tidy_results <- tidy(model.step)
glance_results <- glance(model.step)
# 创建一个新的 Word 文档
doc <- read_docx()
# 添加回归结果表格
doc <- doc %>%
  body_add_table(tidy_results, style = "Table Professional") %>%
  body_add_par("模型总体统计量：", style = "Normal") %>%
  body_add_table(glance_results, style = "Table Professional")
# 保存 Word 文档
print(doc, target = "Table2-1.docx")

coef_df <- as.data.frame(summary(model.step)$coef)
# 将数据框转换为 flextable 对象
result_table <- flextable(coef_df)
# 创建空白 Word 文档
doc <- read_docx()
# 添加标题
doc <- doc %>%
  body_add_par("Logistic Regression Model Summary", style = "heading 1")
# 将表格添加到 Word 文档
doc <- doc %>% 
  body_add_flextable(value = result_table)
# 将 Word 文档保存为 model_summary.docx
print(doc, target = "model_summary.docx")
# 从summary中提取所需信息
summary_coef <- summary(model.step)$coef
# 计算 OR 值和 95% CI
OR <- exp(summary_coef[, 1])  # 每个变量的 OR 值
OR_lower <- exp(summary_coef[, 1] - 1.96 * summary_coef[, 2])
OR_upper <- exp(summary_coef[, 1] + 1.96 * summary_coef[, 2])
# 创建包含 OR 值及 95% CI 的数据框
OR_CI_df <- data.frame(Variable = rownames(summary_coef), OR = OR, OR_lower = OR_lower, OR_upper = OR_upper)
print(OR_CI_df)# 打印每个变量的 OR 值及 95% CI
# 创建包含 OR 值及 95% CI 的数据框
OR_CI_df <- data.frame(Variable = rownames(OR_CI_df), OR = OR, OR_lower = OR_lower, OR_upper = OR_upper)
ft <- flextable(OR_CI_df)# 创建 flextable 对象
# 配置 flextable 样式
ft <- set_header_labels(ft, label = c("", "OR", "95% CI Lower", "95% CI Upper"))
ft <- theme_box(ft)
# 创建 Word 文档对象
doc <- read_docx()
# 将 flextable 添加到 Word 文档
doc <- body_add_flextable(doc, ft)
# 保存 Word 文档
print(doc, target = "Table2-2.docx")

#######Training Set
#####构建XGBoost模型
# 将 SAP 变量从字符型转换为数值型（0 和 1）
class(tlog$SAP)
unique(tlog$SAP)
tlog$SAP <- as.character(tlog$SAP)
unique(tlog$SAP)
tlog$SAP <- as.numeric(tlog$SAP)
unique(tlog$SAP)

formals <- SAP~age + smoking + GCS + Braden + gastric#多因素0.883
train_1 <- sparse.model.matrix(formals, data = tlog)
library("Matrix")
train_1 <- sparse.model.matrix(formals , data = tlog)
train_fin_1 <- list(data=train_1,label=tlog$SAP)
library(xgboost)
dtrain_1<- xgb.DMatrix(data = train_fin_1$data, label = train_fin_1$label)
XGB_phase1 <- xgboost(data = dtrain_1,nrounds=10,max_depth=1, eta=0.5,objective = "binary:logistic")
tlog$XGB_phase1 <- predict(XGB_phase1,newdata = dtrain_1)
library("pROC")
auc_train=roc(tlog$SAP,tlog$XGB_phase1,ci=T)
#计算XGBoost 模型的 ROC 曲线和 AUC 值
predicted_probabilities <- predict(XGB_phase1, newdata = dtrain_1)# 计算模型预测的概率
roc_curve <- roc(response = tlog$SAP, predictor = tlog$XGB_phase1)# 计算 ROC 曲线和 AUC 值
# 画出 ROC 曲线图
plot(roc_curve,print.auc=T, print.thres=T, main="XGBoost ROC CURVE", 
     col="blue", print.thres.col="black", 
     identity.col="red", identity.lty=2, lwd=1, auc.polygon = T)
auc_result <- ci.auc(roc_curve)# 计算 AUC 值及其 95% 置信区
auc_result# 打印结果
# 获取 XGBoost 模型摘要
summary(XGB_phase1)

##### 构建Naive Bayes模型
nb_model <- naiveBayes(SAP~age + smoking + GCS + Braden + gastric, data = tlog)#多因素AUC0.865
tlog$naiveBayes_premodel <- predict(nb_model, newdata = tlog, type = "raw")[,2]##计算朴素贝叶斯模型预测的概率
# 计算ROC曲线
gmodel <- roc(SAP ~ naiveBayes_premodel, data = tlog, smooth = F)#smooth=曲线是否光滑
plot(gmodel, print.auc=T, print.thres=T, main="Naive Bayes ROC CURVE",
     col="blue", print.thres.col="black", 
     identity.col="red", identity.lty=2, lwd=1, auc.polygon = T)
#print.auc=TRUE,auc值显示 print.thres=T，截断值显示 col="blue",蓝色线条
#lty=2表示线条的类型为虚线 lwd=1表示线条的粗细为1 auc.polygon曲线下阴影面积
#main标题
roc(tlog$SAP, tlog$naiveBayes_premodel, ci=T)#1计算AUC值及95%置信区间
###混淆矩阵热力图
print(nb_model)# 查看模型摘要信息

#####构建LR模型
model.step<-glm(SAP~age + smoking + GCS + mRS + Braden + SBP + DBP + 
                  WBC + Neut + Lym + Glu + antacid + gastric,
                data = tlog, family = binomial(link = "logit"), x=T)#0.883
summary(model.step)##最终建模
##tlog的ROC曲线
tlog$lr_premodel <- predict(newdata = tlog, model.step, "response")#计算个体概率P
#训练好的LR模型 model.step 对新数据集 tlog 进行预测，并将预测结果保存在 tlog 数据集中的一个新列 premodel 中
gmodel <- roc(SAP ~ lr_premodel, data=tlog, smooth=F)#smooth=曲线是否光滑
plot(gmodel, print.auc=T, print.thres=T, main="Logistic ROC CURVE",
     col="blue", print.thres.col="black", 
     identity.col="red", identity.lty=2, lwd=1, auc.polygon = T)
#print.auc=TRUE,auc值显示 print.thres=T，截断值显示 col="blue",蓝色线条
#lty=2表示线条的类型为虚线 lwd=1表示线条的粗细为1 auc.polygon曲线下阴影面积
#main标题
roc(tlog$SAP, tlog$lr_premodel, ci=T)#1计算AUC值及95%置信区间
#####校准图及H-L检验
model.step<-glm(SAP~age + smoking + GCS + Braden + gastric,
                data = tlog, family = binomial(link = "logit"), x=T)
summary(model.step)
tlog$premodel <- predict(newdata = tlog, model.step, "response")#计算个体概率P
tlog$SAP <- as.mynumeric(tlog$SAP)#把SAP数值化
hl <- hoslem.test(tlog$SAP, tlog$premodel, g=10)
hl#X-squared = 8.5554, df = 8, p-value = 0.3812
##绘制校准图
ddist <- datadist(tlog)
options(datadist = "ddist")#打包数据，rms包
calfit <- lrm(tlog$SAP~tlog$premodel, tlog, x=T, y=T)
cal <- calibrate(calfit, method = "boot", B=1000)#boot法，抽样1000次
plot(cal, xlab = "Predicted Probability", 
     main = "Calibration Plot on Training Data")# 图片保存 650×600
#save as Fig.5A

#####构建SVM模型
svm_model <-svm(SAP~age + smoking + GCS + Braden + gastric,data = tlog,kernel="radial",probability=T,type="C")#多因素AUC0.889
tlog$SVM_premodel <- attr(predict(svm_model,tlog,probability=T),"probabilities")[,2]
# 计算 ROC 曲线
gmodel_svm <- roc(tlog$SAP, tlog$SVM_premodel, smooth = FALSE)
# 绘制ROC曲线图
plot(gmodel_svm, print.auc = TRUE, print.thres = TRUE, 
     main = "SVM ROC CURVE", col = "blue", print.thres.col = "black",
     identity.col = "red", identity.lty = 2, lwd = 1, auc.polygon = TRUE)
summary(svm_model)#查看模型的摘要信息
roc(tlog$SAP, tlog$SVM_premodel, ci=T)#1计算AUC值及95%置信区间


# 定义混淆矩阵直径（confusion_matrix_dia）函数
confusion_matrix_dia <- function(y_true, y_predict, cutoff = 'auto', msdec = 3) {
  msdec_ <- paste0("%0.", msdec, "f")
  
  dat <- cbind(y_true, y_predict) %>% as.data.frame()# 将 y_true 和 y_predict 合并为一个数据框
  
  train_model <- glm(y_true ~ y_predict, family = "binomial", data = dat)# 训练逻辑回归模型
  
  # 预测概率并分类
  dat <- dat %>% 
    mutate(Pred_int = predict(train_model, newdata = dat, type = "response")) %>% 
    arrange(y_predict, Pred_int)
  
  auc <- roc(dat$y_true, dat$Pred_int, ci = TRUE)  
  auc_ci <- unname(auc$ci)
  auc_ci_new <- paste0(sprintf(msdec_, auc_ci[2]), " (", sprintf(msdec_, auc_ci[1]), "-", sprintf(msdec_, auc_ci[3]), ")")
  
  # 根据 "自动 "或提供的值确定截止值
  if (cutoff == "auto") {
    cut_off <- coords(auc, "best", transpose = TRUE)[1]
    dat$predict_val <- ifelse(dat$Pred_int >= cut_off, 1, 0)
  } else {
    cut_off <- cutoff
    if (cut_off > max(dat$y_predict) | cut_off < min(dat$y_predict)) {
      stop(paste0("cutoff应该在", min(dat$y_predict), "至", max(dat$y_predict), "之间"))
    }
    dat$predict_val <- ifelse(dat$y_predict >= cutoff, 1, 0)
  }
  
  cut_ture <- sprintf(msdec_, cut_off)
  
  # 将列转换为因子，以便计算混淆矩阵
  dat <- dat %>% 
    mutate(predict_val = factor(predict_val, levels = c("1", "0")),
           y_true = factor(y_true, levels = c("1", "0")))
  
  # 计算混淆矩阵
  conmatrix <- confusionMatrix(as.factor(dat$predict_val), as.factor(dat$y_true))
  
  # 计算性能指标
  overalls <- conmatrix[3]$overall
  accuracy <- paste0(sprintf(msdec_, overalls[1]), " (", sprintf(msdec_, overalls[3]), "-", sprintf(msdec_, overalls[4]), ")")
  
  sens <- sensitivity(conmatrix$table)
  sens_se <- sqrt((sens * (1 - sens) / sum(conmatrix$table[, 1])))
  
  spes <- specificity(conmatrix$table)
  spes_se <- sqrt((spes * (1 - spes) / sum(conmatrix$table[, 2])))
  
  ppv <- posPredValue(conmatrix$table)
  ppv_se <- sqrt((ppv * (1 - ppv) / sum(conmatrix$table[1, ])))
  
  npv <- negPredValue(conmatrix$table)
  npv_se <- sqrt((npv * (1 - npv) / sum(conmatrix$table[2, ])))
  
  sens_lower <- sens - qnorm(0.975) * sens_se
  sens_upper <- sens + qnorm(0.975) * sens_se
  spes_lower <- spes - qnorm(0.975) * spes_se
  spes_upper <- spes + qnorm(0.975) * spes_se
  ppv_lower <- ppv - qnorm(0.975) * ppv_se
  ppv_upper <- ppv + qnorm(0.975) * ppv_se
  npv_lower <- npv - qnorm(0.975) * npv_se
  npv_upper <- npv + qnorm(0.975) * npv_se
  
  if (sens_upper > 1) { sens_upper <- 1 }
  if (spes_upper > 1) { spes_upper <- 1 }
  if (ppv_upper > 1) { ppv_upper <- 1 }
  if (npv_upper > 1) { npv_upper <- 1 }
  
  sens_ci <- paste0(sprintf(msdec_, sens), " (", ifelse(sens_lower < 0, "<0.001", sprintf(msdec_, sens_lower)), " - ", sprintf(msdec_, sens_upper), ")")
  spes_ci <- paste0(sprintf(msdec_, spes), " (", ifelse(spes_lower < 0, "<0.001", sprintf(msdec_, spes_lower)), " - ", sprintf(msdec_, spes_upper), ")")
  ppv_ci <-  paste0(sprintf(msdec_, ppv), " (", ifelse(ppv_lower < 0, "<0.001", sprintf(msdec_, ppv_lower)), " - ", sprintf(msdec_, ppv_upper), ")")
  npv_ci <- paste0(sprintf(msdec_, npv), " (", ifelse(npv_lower < 0, "<0.001", sprintf(msdec_, npv_lower)), " - ", sprintf(msdec_, npv_upper), ")")
  
  precision <- posPredValue(conmatrix$table)
  recall <- sensitivity(conmatrix$table)
  f1_score <- 2 * (precision * recall) / (precision + recall)
  
  precision_ci <- paste0(sprintf(msdec_, precision), " (", ifelse(ppv_lower < 0, "<0.001", sprintf(msdec_, ppv_lower)), " - ", sprintf(msdec_, ppv_upper), ")")
  recall_ci <- paste0(sprintf(msdec_, recall), " (", ifelse(sens_lower < 0, "<0.001", sprintf(msdec_, sens_lower)), " - ", sprintf(msdec_, sens_upper), ")")
  f1_score_ci <- paste0(sprintf(msdec_, f1_score), " (", ifelse(ppv_lower < 0, "<0.001", sprintf(msdec_, ppv_lower)), " - ", sprintf(msdec_, ppv_upper), ")")
  
  # 准备输出数据框
  output <- data.frame(auc_ci_new, accuracy, sens_ci, spes_ci, ppv_ci, npv_ci, precision_ci, recall_ci, f1_score_ci, cut_off = cut_ture)
  return(output)
}

# 对每个模型应用 confusion_matrix_dia 函数并存储结果
results_SVM <- confusion_matrix_dia(y_true = tlog$SAP, y_predict = tlog$SVM_premodel, cutoff = 'auto', msdec = 3)
results_LR <- confusion_matrix_dia(y_true = tlog$SAP, y_predict = tlog$lr_premodel, cutoff = 'auto', msdec = 3)
results_NB <- confusion_matrix_dia(y_true = tlog$SAP, y_predict = tlog$naiveBayes_premodel, cutoff = 'auto', msdec = 3)
results_XGB <- confusion_matrix_dia(y_true = tlog$SAP, y_predict = tlog$XGB_phase1, cutoff = 'auto', msdec = 3)

# 将结果合并为一个数据框
model_names <- c("SVM_premodel", "lr_premodel", "naiveBayes_premodel", "XGB_phase1")
all_results <- list(results_SVM, results_LR, results_NB, results_XGB)
results_combined <- do.call(rbind, all_results)
rownames(results_combined) <- model_names

print(results_combined)
doc <- read_docx()# 创建或加载 Word 文档
flex_table <- flextable(results_combined)# 将结果转换为 flextable 格式
doc <- doc %>%
  body_add_flextable(value = flex_table, align = "center")# 将表格添加到文档
print(doc, target = "Supplementary Table 2.docx")# 保存文档


#####合并ROC
# 1. 计算四个模型的预测概率
predicted_probabilities <- predict(XGB_phase1, newdata = dtrain_1)
tlog$naiveBayes_premodel <- predict(nb_model, newdata = tlog, type = "raw")[,2]
tlog$SVM_premodel <- attr(predict(svm_model,tlog,probability=T),"probabilities")[,2]
tlog$lr_premodel <- predict(newdata = tlog, model.step, "response")
# 2. 计算四个模型的ROC曲线
xgb_data <- data.frame(SAP = tlog$SAP, predicted_probabilities)# 将真实标签和预测概率放入数据框中
gmodel_xgb <- roc(SAP ~ predicted_probabilities, data = xgb_data, smooth = FALSE)
gmodel_nb <- roc(SAP ~ naiveBayes_premodel, data = tlog, smooth = FALSE)
gmodel_svm <- roc(tlog$SAP, tlog$SVM_premodel, smooth = FALSE)
gmodel_lr <- roc(SAP ~ lr_premodel, data = tlog, smooth = FALSE)
# 3. 绘制所有ROC曲线到一张图表上
plot(gmodel_xgb, col = "blue", print.auc = FALSE, print.thres = FALSE, main = "ROC Curves for Four Models")
lines.roc(tlog$SAP, tlog$naiveBayes_premodel, col = "red")
lines.roc(tlog$SAP, tlog$SVM_premodel, col = "purple")
lines.roc(tlog$SAP, tlog$lr_premodel, col = "orange")
# 4. 添加AUC值文本标签
text(x = 0.6, y = 0.25, labels = paste("AUC (XGBoost) =", round(auc(gmodel_xgb), 3)), col = "blue", cex = 0.8, adj = 0)
text(x = 0.6, y = 0.25 - 0.06, labels = paste("AUC (Naive Bayes) =", round(auc(gmodel_nb), 3)), col = "red", cex = 0.8, adj = 0)
text( x = 0.6,  y = 0.25 - 2*0.06, labels = paste("AUC (SVM) =", round(auc(gmodel_svm), 3)), col = "purple", cex = 0.8, adj = 0)
text(x = 0.6, y = 0.25 - 3*0.06, labels = paste("AUC (Logistic Regression) =", round(auc(gmodel_lr), 3)), col = "orange", cex = 0.8, adj = 0)
#图片保存500×500
#save as Fig.2 A

###### 比较所有模型之间的 ROC 曲线和 AUC 值
roc.test(gmodel_xgb, gmodel_nb)#DeLong's test
roc.test(gmodel_xgb, gmodel_svm)#Bootstrap test
roc.test(gmodel_xgb, gmodel_svm, method = "delong")#Bootstrap test

roc.test(gmodel_xgb, gmodel_lr)#DeLong's test
roc.test(gmodel_nb, gmodel_svm)#Bootstrap test
roc.test(gmodel_nb, gmodel_lr)#DeLong's test
roc.test(gmodel_svm, gmodel_lr)#Bootstrap test
# 创建一个表格来汇总 AUC 值
model_names <- c("XGBoost", "Naive Bayes", "SVM", "Logistic Regression")
auc_values <- c(round(auc(gmodel_xgb), 3), round(auc(gmodel_nb), 3), round(auc(gmodel_svm), 3), round(auc(gmodel_lr), 3))
auc_table <- data.frame(Model = model_names, AUC = auc_values)
# 比较四个模型之间的 ROC 曲线和 AUC 值
auc_comparisons <- list()
auc_comparisons$'XGBoost vs Naive Bayes' <- roc.test(gmodel_xgb, gmodel_nb)
auc_comparisons$'XGBoost vs SVM' <- roc.test(gmodel_xgb, gmodel_svm)
auc_comparisons$'XGBoost vs Logistic Regression' <- roc.test(gmodel_xgb, gmodel_lr)
auc_comparisons$'Naive Bayes vs SVM' <- roc.test(gmodel_nb, gmodel_svm)
auc_comparisons$'Naive Bayes vs Logistic Regression' <- roc.test(gmodel_nb, gmodel_lr)
auc_comparisons$'SVM vs Logistic Regression' <- roc.test(gmodel_svm, gmodel_lr)
# 创建一个表格来汇总比较结果
comparison_table <- data.frame(Model_Comparison = names(auc_comparisons), p_value = sapply(auc_comparisons, function(x) x$p.value))
# 显示 AUC 值和比较结果
print(auc_table)
print(comparison_table)
# 创建 AUC 值和比较结果的表格
auc_table_flex <- flextable(auc_table)
comparison_table_flex <- flextable(comparison_table)
# 创建一个空的 Word 文档
doc <- read_docx()
# 插入标题和内容（使用段落样式来设置标题）
doc <- doc %>%
  body_add_par("AUC Values for Four Models", style = "heading 1") %>%
  body_add_flextable(auc_table_flex) %>%
  body_add_par("") %>%
  body_add_par("Model Comparisons", style = "heading 1") %>%
  body_add_flextable(comparison_table_flex)
# 保存 Word 文档
print(doc, target = "Table 3-1(Training Set).docx")


######Internal Validation
class(valdata$SAP)
# 将 SAP 变量从字符型转换为数值型（0 和 1）
valdata$SAP <- as.numeric(valdata$SAP)
class(tlog$SAP)
####构建XGBoost模型
formals <- SAP~age + smoking + GCS + Braden + gastric
# 构建验证集的稀疏矩阵
val_1 <- sparse.model.matrix(formals, data = valdata)
# 创建验证集的训练数据
val_fin_1 <- list(data = val_1, label = valdata$SAP)
# 基于验证集的数据创建 XGBoost 的 DMatrix 对象
dval_1 <- xgb.DMatrix(data = val_fin_1$data, label = val_fin_1$label)
# 使用之前训练好的 XGBoost 模型在验证集上进行预测
valdata$XGB_phase1 <- predict(XGB_phase1, newdata = dval_1)
# 计算验证集上 XGBoost 模型的 ROC 曲线和 AUC 值
roc_curve_val <- roc(response = valdata$SAP, predictor = valdata$XGB_phase1)#0.85
# 画出验证集上的 ROC 曲线图
plot(roc_curve_val, print.auc = TRUE, print.thres = TRUE, main = "XGBoost ROC CURVE on Validation Data",
     col = "blue", print.thres.col = "black", identity.col = "red", identity.lty = 2, lwd = 1, auc.polygon = TRUE)
# 计算验证集上的 AUC 值及其 95% 置信区间
auc_result_val <- ci.auc(roc_curve_val)
auc_result_val # 打印结果

#### 构建Naive Bayes模型
# 使用之前在训练集上构建的朴素贝叶斯模型在验证集上进行预测
valdata$naiveBayes_premodel <- predict(nb_model, newdata = valdata, type = "raw")[,2] # 计算预测概率
# 计算验证集上朴素贝叶斯模型的 ROC 曲线
gmodel_val <- roc(SAP ~ naiveBayes_premodel, data = valdata, smooth = FALSE)#0.836
# 画出验证集上的 ROC 曲线图
plot(gmodel_val, print.auc = TRUE, print.thres = TRUE, main = "Naive Bayes ROC CURVE on Validation Data",
     col = "blue", print.thres.col = "black", identity.col = "red", identity.lty = 2, lwd = 1, auc.polygon = TRUE)
# 计算验证集上的 AUC 值及其 95% 置信区间
auc_val <- roc(valdata$SAP, valdata$naiveBayes_premodel, ci = TRUE)
auc_val # 打印结果

####构建LR模型
# 使用之前在训练集上构建的 Logistic Regression 模型在验证集上进行预测
valdata$lr_premodel <- predict(newdata = valdata, model.step, "response")#计算个体概率P
# 计算验证集上 Logistic Regression 模型的 ROC 曲线
gmodel_val <- roc(SAP ~ lr_premodel, data = valdata, smooth = FALSE)#0.83
# 画出验证集上的 ROC 曲线图
plot(gmodel_val, print.auc = TRUE, print.thres = TRUE, main = "Logistic ROC CURVE on Validation Data",
     col = "blue", print.thres.col = "black", identity.col = "red", identity.lty = 2, lwd = 1, auc.polygon = TRUE)
# 计算验证集上的 AUC 值及其 95% 置信区间
auc_val <- roc(valdata$SAP, valdata$lr_premodel, ci = TRUE)
auc_val # 打印结果
## 校准图及H-L检验（针对 valdata 数据集）
hl_val <- hoslem.test(valdata$SAP, valdata$lr_premodel, g = 10)
hl_val  # 查看检验结果
# 打包数据
ddist_val <- datadist(valdata)
options(datadist = "ddist_val")
# 拟合逻辑回归模型
calfit_val <- lrm(SAP ~ lr_premodel, data = valdata, x = T, y = T)
# 校准
cal_val <- calibrate(calfit_val, method = "boot", B = 1000)
# 绘制校准图
plot(cal_val, xlab = "Predicted Probability", 
     main = "Calibration Plot on Internal Validation Data")# 图片保存 680×650
#save as Fig.5B


####构建SVM模型
# 使用之前在训练集上构建的 SVM 模型在验证集上进行预测
valdata$SVM_premodel <- attr(predict(svm_model, valdata, probability = TRUE), "probabilities")[,2]
# 计算验证集上 SVM 模型的 ROC 曲线
gmodel_svm_val <- roc(valdata$SAP, valdata$SVM_premodel, smooth = FALSE)#0.835
# 画出验证集上的 ROC 曲线图
plot(gmodel_svm_val, print.auc = TRUE, print.thres = TRUE, 
     main = "SVM ROC CURVE on Validation Data", col = "blue", print.thres.col = "black",
     identity.col = "red", identity.lty = 2, lwd = 1, auc.polygon = TRUE)
# 计算验证集上的 AUC 值及其 95% 置信区间
auc_val_svm <- roc(valdata$SAP, valdata$SVM_premodel, ci = TRUE)
auc_val_svm # 打印结果

# 定义混淆矩阵直径（confusion_matrix_dia）函数
confusion_matrix_dia <- function(y_true, y_predict, cutoff = 'auto', msdec = 3) {
  msdec_ <- paste0("%0.", msdec, "f")
  
  dat <- cbind(y_true, y_predict) %>% as.data.frame()# 将 y_true 和 y_predict 合并为一个数据框
  
  train_model <- glm(y_true ~ y_predict, family = "binomial", data = dat)# 训练逻辑回归模型
  
  # 预测概率并分类
  dat <- dat %>% 
    mutate(Pred_int = predict(train_model, newdata = dat, type = "response")) %>% 
    arrange(y_predict, Pred_int)
  
  auc <- roc(dat$y_true, dat$Pred_int, ci = TRUE)  
  auc_ci <- unname(auc$ci)
  auc_ci_new <- paste0(sprintf(msdec_, auc_ci[2]), " (", sprintf(msdec_, auc_ci[1]), "-", sprintf(msdec_, auc_ci[3]), ")")
  
  # 根据 "自动 "或提供的值确定截止值
  if (cutoff == "auto") {
    cut_off <- coords(auc, "best", transpose = TRUE)[1]
    dat$predict_val <- ifelse(dat$Pred_int >= cut_off, 1, 0)
  } else {
    cut_off <- cutoff
    if (cut_off > max(dat$y_predict) | cut_off < min(dat$y_predict)) {
      stop(paste0("cutoff应该在", min(dat$y_predict), "至", max(dat$y_predict), "之间"))
    }
    dat$predict_val <- ifelse(dat$y_predict >= cutoff, 1, 0)
  }
  
  cut_ture <- sprintf(msdec_, cut_off)
  
  # 将列转换为因子，以便计算混淆矩阵
  dat <- dat %>% 
    mutate(predict_val = factor(predict_val, levels = c("1", "0")),
           y_true = factor(y_true, levels = c("1", "0")))
  
  # 计算混淆矩阵
  conmatrix <- confusionMatrix(as.factor(dat$predict_val), as.factor(dat$y_true))
  
  # 计算性能指标
  overalls <- conmatrix[3]$overall
  accuracy <- paste0(sprintf(msdec_, overalls[1]), " (", sprintf(msdec_, overalls[3]), "-", sprintf(msdec_, overalls[4]), ")")
  
  sens <- sensitivity(conmatrix$table)
  sens_se <- sqrt((sens * (1 - sens) / sum(conmatrix$table[, 1])))
  
  spes <- specificity(conmatrix$table)
  spes_se <- sqrt((spes * (1 - spes) / sum(conmatrix$table[, 2])))
  
  ppv <- posPredValue(conmatrix$table)
  ppv_se <- sqrt((ppv * (1 - ppv) / sum(conmatrix$table[1, ])))
  
  npv <- negPredValue(conmatrix$table)
  npv_se <- sqrt((npv * (1 - npv) / sum(conmatrix$table[2, ])))
  
  sens_lower <- sens - qnorm(0.975) * sens_se
  sens_upper <- sens + qnorm(0.975) * sens_se
  spes_lower <- spes - qnorm(0.975) * spes_se
  spes_upper <- spes + qnorm(0.975) * spes_se
  ppv_lower <- ppv - qnorm(0.975) * ppv_se
  ppv_upper <- ppv + qnorm(0.975) * ppv_se
  npv_lower <- npv - qnorm(0.975) * npv_se
  npv_upper <- npv + qnorm(0.975) * npv_se
  
  if (sens_upper > 1) { sens_upper <- 1 }
  if (spes_upper > 1) { spes_upper <- 1 }
  if (ppv_upper > 1) { ppv_upper <- 1 }
  if (npv_upper > 1) { npv_upper <- 1 }
  
  sens_ci <- paste0(sprintf(msdec_, sens), " (", ifelse(sens_lower < 0, "<0.001", sprintf(msdec_, sens_lower)), " - ", sprintf(msdec_, sens_upper), ")")
  spes_ci <- paste0(sprintf(msdec_, spes), " (", ifelse(spes_lower < 0, "<0.001", sprintf(msdec_, spes_lower)), " - ", sprintf(msdec_, spes_upper), ")")
  ppv_ci <-  paste0(sprintf(msdec_, ppv), " (", ifelse(ppv_lower < 0, "<0.001", sprintf(msdec_, ppv_lower)), " - ", sprintf(msdec_, ppv_upper), ")")
  npv_ci <- paste0(sprintf(msdec_, npv), " (", ifelse(npv_lower < 0, "<0.001", sprintf(msdec_, npv_lower)), " - ", sprintf(msdec_, npv_upper), ")")
  
  precision <- posPredValue(conmatrix$table)
  recall <- sensitivity(conmatrix$table)
  f1_score <- 2 * (precision * recall) / (precision + recall)
  
  precision_ci <- paste0(sprintf(msdec_, precision), " (", ifelse(ppv_lower < 0, "<0.001", sprintf(msdec_, ppv_lower)), " - ", sprintf(msdec_, ppv_upper), ")")
  recall_ci <- paste0(sprintf(msdec_, recall), " (", ifelse(sens_lower < 0, "<0.001", sprintf(msdec_, sens_lower)), " - ", sprintf(msdec_, sens_upper), ")")
  f1_score_ci <- paste0(sprintf(msdec_, f1_score), " (", ifelse(ppv_lower < 0, "<0.001", sprintf(msdec_, ppv_lower)), " - ", sprintf(msdec_, ppv_upper), ")")
  
  # 准备输出数据框
  output <- data.frame(auc_ci_new, accuracy, sens_ci, spes_ci, ppv_ci, npv_ci, precision_ci, recall_ci, f1_score_ci, cut_off = cut_ture)
  return(output)
}

# 对每个模型应用 confusion_matrix_dia 函数并存储结果
results_SVM <- confusion_matrix_dia(y_true = valdata$SAP, y_predict = valdata$SVM_premodel, cutoff = 'auto', msdec = 3)
results_LR <- confusion_matrix_dia(y_true = valdata$SAP, y_predict = valdata$lr_premodel, cutoff = 'auto', msdec = 3)
results_NB <- confusion_matrix_dia(y_true = valdata$SAP, y_predict = valdata$naiveBayes_premodel, cutoff = 'auto', msdec = 3)
results_XGB <- confusion_matrix_dia(y_true = valdata$SAP, y_predict = valdata$XGB_phase1, cutoff = 'auto', msdec = 3)

# 将结果合并为一个数据框
model_names <- c("SVM_premodel", "lr_premodel", "naiveBayes_premodel", "XGB_phase1")
all_results <- list(results_SVM, results_LR, results_NB, results_XGB)
results_combined <- do.call(rbind, all_results)
rownames(results_combined) <- model_names

print(results_combined)
doc <- read_docx()# 创建或加载 Word 文档
flex_table <- flextable(results_combined)# 将结果转换为 flextable 格式
doc <- doc %>%
  body_add_flextable(value = flex_table, align = "center")# 将表格添加到文档
print(doc, target = "Supplementary Table 3.docx")# 保存文档

#####内部合并ROC
# 1. 计算四个模型的预测概率
predicted_probabilities <- predict(XGB_phase1, newdata = dval_1)
valdata$naiveBayes_premodel <- predict(nb_model, newdata = valdata, type = "raw")[,2]
valdata$SVM_premodel <- attr(predict(svm_model,valdata,probability=T),"probabilities")[,2]
valdata$lr_premodel <- predict(newdata = valdata, model.step, "response")
# 2. 计算四个模型的ROC曲线
xgb_data <- data.frame(SAP = valdata$SAP, predicted_probabilities)# 将真实标签和预测概率放入数据框中
gmodel_xgb <- roc(SAP ~ predicted_probabilities, data = xgb_data, smooth = FALSE)
gmodel_nb <- roc(SAP ~ naiveBayes_premodel, data = valdata, smooth = FALSE)
gmodel_svm <- roc(valdata$SAP, valdata$SVM_premodel, smooth = FALSE)
gmodel_lr <- roc(SAP ~ lr_premodel, data = valdata, smooth = FALSE)
# 3. 绘制所有ROC曲线到一张图表上
plot(gmodel_xgb, col = "blue", print.auc = FALSE, print.thres = FALSE, main = "ROC Curves for Four Models")
lines.roc(valdata$SAP, valdata$naiveBayes_premodel, col = "red")
lines.roc(valdata$SAP, valdata$SVM_premodel, col = "purple")
lines.roc(valdata$SAP, valdata$lr_premodel, col = "orange")
# 4.添加AUC值文本标签
text(x = 0.5, y = 0.25, labels = paste("AUC (XGBoost) =", round(auc(gmodel_xgb), 3)), col = "blue", cex = 0.8, adj = 0)
text(x = 0.5, y = 0.25 - 0.06, labels = paste("AUC (Naive Bayes) =", round(auc(gmodel_nb), 3)), col = "red", cex = 0.8, adj = 0)
text( x = 0.5,  y = 0.25 - 2*0.06, labels = paste("AUC (SVM) =", round(auc(gmodel_svm), 3)), col = "purple", cex = 0.8, adj = 0)
text(x = 0.5, y = 0.25 - 3*0.06, labels = paste("AUC (Logistic Regression) =", round(auc(gmodel_lr), 3)), col = "orange", cex = 0.8, adj = 0)
#保存图片500×500
#save as Fig.2B

###### 比较所有模型之间的 ROC 曲线和 AUC 值
roc.test(gmodel_xgb, gmodel_nb)#DeLong's test
roc.test(gmodel_xgb, gmodel_svm)#Bootstrap test
roc.test(gmodel_xgb, gmodel_lr)#DeLong's test
roc.test(gmodel_nb, gmodel_svm)#Bootstrap test
roc.test(gmodel_nb, gmodel_lr)#DeLong's test
roc.test(gmodel_svm, gmodel_lr)#Bootstrap test
# 创建一个表格来汇总 AUC 值
model_names <- c("XGBoost", "Naive Bayes", "SVM", "Logistic Regression")
auc_values <- c(round(auc(gmodel_xgb), 3), round(auc(gmodel_nb), 3), round(auc(gmodel_svm), 3), round(auc(gmodel_lr), 3))
auc_table <- data.frame(Model = model_names, AUC = auc_values)
# 比较四个模型之间的 ROC 曲线和 AUC 值
auc_comparisons <- list()
auc_comparisons$'XGBoost vs Naive Bayes' <- roc.test(gmodel_xgb, gmodel_nb)
auc_comparisons$'XGBoost vs SVM' <- roc.test(gmodel_xgb, gmodel_svm)
auc_comparisons$'XGBoost vs Logistic Regression' <- roc.test(gmodel_xgb, gmodel_lr)
auc_comparisons$'Naive Bayes vs SVM' <- roc.test(gmodel_nb, gmodel_svm)
auc_comparisons$'Naive Bayes vs Logistic Regression' <- roc.test(gmodel_nb, gmodel_lr)
auc_comparisons$'SVM vs Logistic Regression' <- roc.test(gmodel_svm, gmodel_lr)
# 创建一个表格来汇总比较结果
comparison_table <- data.frame(Model_Comparison = names(auc_comparisons), p_value = sapply(auc_comparisons, function(x) x$p.value))
# 显示 AUC 值和比较结果
print(auc_table)
print(comparison_table)
# 创建 AUC 值和比较结果的表格
auc_table_flex <- flextable(auc_table)
comparison_table_flex <- flextable(comparison_table)
# 创建一个空的 Word 文档
doc <- read_docx()
# 插入标题和内容（使用段落样式来设置标题）
doc <- doc %>%
  body_add_par("AUC Values for Four Models", style = "heading 1") %>%
  body_add_flextable(auc_table_flex) %>%
  body_add_par("") %>%
  body_add_par("Model Comparisons", style = "heading 1") %>%
  body_add_flextable(comparison_table_flex)
# 保存 Word 文档
print(doc, target = "Table 3-2(Internal Validation Set).docx")


######External Validation Set
#####构建LR模型
ww1$SAP <-as.factor(ww1$SAP)
model.step<-glm(SAP~age + smoking + GCS + mRS + Braden + SBP + DBP + 
                  WBC + Neut + Lym + Glu + antacid + gastric,
                data = ww1, family = binomial(link = "logit"), x=T)
summary(model.step)##最终建模
##tlog的ROC曲线
ww1$lr_premodel <- predict(newdata = ww1, model.step, "response")#计算个体概率P
#训练好的LR模型 model.step 对新数据集 tlog 进行预测，并将预测结果保存在 tlog 数据集中的一个新列 premodel 中

gmodel <- roc(SAP ~ lr_premodel, data=ww1, smooth=F)#smooth=曲线是否光滑
plot(gmodel, print.auc=T, print.thres=T, main="Logistic ROC CURVE",
     col="blue", print.thres.col="black", 
     identity.col="red", identity.lty=2, lwd=1, auc.polygon = T)#0.882
#print.auc=TRUE,auc值显示 print.thres=T，截断值显示 col="blue",蓝色线条
#lty=2表示线条的类型为虚线 lwd=1表示线条的粗细为1 auc.polygon曲线下阴影面积
#main标题
#####校准图及H-L检验
model.step<-glm(SAP~age + smoking + GCS + Braden + gastric,
                data = ww1, family = binomial(link = "logit"), x=T)
summary(model.step)
ww1$premodel <- predict(newdata = ww1, model.step, "response")#计算个体概率P
ww1$SAP <- as.mynumeric(ww1$SAP)#把SAP数值化
hl <- hoslem.test(ww1$SAP, ww1$premodel, g=10)
hl#X-squared = 14.66, df = 8, p-value = 0.06611
##绘制校准图
ddist <- datadist(ww1)
options(datadist = "ddist")#打包数据，rms包
calfit <- lrm(ww1$SAP~ww1$premodel, ww1, x=T, y=T)
cal <- calibrate(calfit, method = "boot", B=1000)#boot法，抽样1000次
plot(cal, xlab = "Predicted Probability", 
     main = "Calibration Plot on External Validation Data")# 图片保存 680×650
#save as Fig.5C

##### Nomogram 列线图##统计分析结束后再画列线图
tlog$smoking <- factor(tlog$smoking, labels = c("No", "Yes")) 
tlog$gastric <- factor(tlog$gastric, labels = c("No", "Yes")) # 打标签,统计分析结束后再画列线图
label(tlog$gastric) <- "Nasogastric tube"#改名称
#打包数据，rms包
ddist <- datadist(tlog)
options(datadist = "ddist")
#构建回归模型，设置列线图的参数
nomo <- lrm(SAP ~ age + smoking + GCS + Braden + gastric, 
            data = tlog, x = T, y = T)
nomomodel<- nomogram(nomo, lp=F, fun = function(x)1/(1+exp(-x)), 
                     fun.at = seq(0.1,1,by=0.1), 
                     funlabel = "Diagnostic possibility")
plot(nomomodel)
#手动保存图片width:1200，height:500
#save as  Fig.3
