# Supplementary material for: Development and validation of a machine learning-based risk prediction model for stroke-associated pneumonia in older adult hemorrhagic stroke
Source: Front Neurol. 2025 Jun 18;16:1591570. doi: 10.3389/fneur.2025.1591570 (PMC12214254; doi:10.3389/fneur.2025.1591570)
Supplement: Supplementary file 1 [file Data_Sheet_1.zip › DATA $ R/ww1.xlsx]

## Sheet: Sheet1
id	sex	age	cost	diagnosis	LOS	education	ethnicity	SAP	smoking	drinking	hypertension	diabetes	GCS	mRS	Braden	SBP	DBP	BMI	WBC	Neut	Lym	Mono	RBC	PLT	HCT	APTT	Glu	gastric	antacid
1	1	72	222350	1	52	2	1	1	1	1	1	0	14	4	13	177	103	18.6	10.04	8.68	0.9	0.45	3.97	166	39.4	31.3	7.12	0	1
2	0	69	9760.39	1	9	3	1	0	0	0	1	0	15	3	14	184	99	19.53	10.04	9.1	0.69	0.23	5.05	269	43.6	28.6	8.6	0	0
3	1	69	39296.4	1	11	2	1	0	1	1	1	0	15	2	14	181	102	22.87	9.73	8.47	0.76	0.43	4.76	247	45.1	36.6	9.19	0	0
4	1	65	15196.5	1	9	2	1	0	1	0	0	0	15	2	14	170	107	19.53	7.51	5.62	1.08	0.71	5.09	189	43.8	37.4	6.28	0	0
5	1	68	13170.8	1	9	2	1	0	1	0	0	1	15	4	15	188	111	22.49	5.14	3.53	1.21	0.35	3.93	179	43.7	28.3	5.04	0	0
6	1	69	59173.1	1	18	3	0	1	1	0	1	0	13	4	12	161	95	23.03	8.74	5.57	2.29	0.63	5.13	122	47.1	31.8	8.28	1	1
7	1	77	9234.56	1	6	1	1	0	1	1	0	0	15	3	15	154	89	30.12	5.51	4.74	3.09	1.24	4.89	125	48.7	37.6	6.01	0	0
8	0	85	108126	1	25	2	1	1	0	0	1	0	12	4	11	186	77	24.96	7.53	6.52	0.68	0.3	3.99	112	38.1	36.8	6.8	0	1
9	0	66	51176.8	1	10	3	0	1	0	0	1	0	6	4	13	157	88	20.03	8.35	7.41	0.6	0.33	3.84	172	34.7	35.7	5.61	0	1
10	1	60	6923.75	1	8	2	1	1	1	1	1	0	15	2	15	138	81	24.41	8.06	4.5	2.76	0.54	4.72	289	43.7	35.3	6.87	0	0
11	1	63	11384.5	1	10	2	1	0	1	0	0	0	14	4	14	169	93	21.61	7.54	5.2	1.47	0.67	4.72	218	45.5	40	7.18	0	0
12	1	74	10116.2	1	10	3	1	0	1	1	1	0	15	3	14	149	84	18.37	7.07	4.98	1.57	0.45	5.46	127	49.5	36	6.07	0	0
13	0	92	18082.5	1	9	3	1	1	0	0	0	0	11	4	12	240	124	21.43	5.11	2.31	0.49	0.31	4.2	147	40.2	35.4	13.29	0	0
14	0	66	15046.6	1	11	3	1	1	0	0	0	0	4	4	12	153	110	24.36	7.34	5.57	0.98	0.6	4.58	251	41.3	36.1	6	0	1
15	1	60	7369.08	1	7	0	1	0	1	1	1	0	15	2	16	186	115	30.39	11.32	9.59	0.86	0.73	4.87	177	43.5	29.3	9.61	0	0
16	1	68	13263.5	1	8	3	1	0	1	1	1	0	15	4	14	192	106	23.31	6.12	4.39	1.3	0.29	4.93	150	45.5	43.5	6.39	0	0
17	1	62	176200	1	66	1	1	1	0	1	1	1	14	4	13	236	126	24.03	8.33	8.36	1.39	0.42	5.77	207	49.8	32.8	11.99	0	0
18	0	62	19516	1	10	2	1	0	0	0	0	0	15	4	15	159	94	23.03	5.72	3.27	1.76	0.55	4.21	206	38.6	36	7.04	0	0
19	1	64	12568.5	1	11	2	1	0	1	0	0	0	15	2	15	125	77	20.2	4.23	2.34	1.4	0.38	4.29	148	38.7	37.6	6.35	0	0
20	1	63	56897.6	1	13	3	1	1	1	1	1	1	6	4	12	202	123	31.25	5.94	2.79	2.48	0.53	4.69	229	43.9	34.8	9.83	0	1
21	1	63	63384.1	1	14	3	1	1	1	1	1	0	12	4	12	193	109	27.22	8.33	8.59	1.01	0.65	4.7	146	44.3	34.8	5.94	0	1
22	0	84	4791.07	1	6	3	0	0	0	0	1	0	15	2	14	132	66	21.4	5.18	3.08	1.67	0.37	4.09	197	37.6	34	6.39	1	0
23	1	72	18102.9	1	10	2	1	0	0	0	1	0	5	4	15	139	88	22.86	5.99	3.94	1.47	0.36	4.55	194	42.2	38.9	6.52	0	0
24	0	67	4258.99	1	5	3	1	0	0	0	1	0	15	3	17	182	85	25.51	5.55	3.32	1.53	0.45	3.3	280	32.6	36	6.83	0	0
25	0	71	81272.8	1	23	3	0	1	0	1	0	0	12	4	10	168	94	20	7.2	5	1.6	0.51	4.04	263	37.9	28.2	8.93	0	0
26	1	80	102210	1	57	1	1	1	0	0	0	0	10	4	12	183	96	24.22	4.04	2.91	0.73	0.32	4.04	126	39.1	35.7	6.26	0	1
27	1	88	21477.3	1	20	2	1	1	0	0	1	0	9	5	12	167	75	19.03	5.63	4.07	1.08	0.41	3.82	137	33.9	33.3	6.92	0	1
28	0	81	6716.92	1	7	3	1	0	0	0	1	0	15	3	14	190	111	21.11	5.71	4.17	1.11	0.39	6.19	274	39.1	35.3	11.48	0	0
29	1	71	8703.19	1	8	2	1	0	0	1	1	0	15	2	14	201	109	24.97	5.67	4.38	0.7	0.53	4.65	239	42.2	34.3	6.71	1	0
30	1	64	4303.61	1	4	3	1	0	1	1	1	0	15	2	15	144	89	24.28	6.2	3.42	1.73	0.82	4.85	136	46.4	37.2	4.63	0	0
31	1	74	52729.6	1	12	3	1	1	0	0	1	0	14	4	12	158	80	27.68	5.96	3.81	1.71	0.38	5.48	158	48.7	35.9	6.7	0	1
32	1	70	53230.4	1	12	3	1	1	0	0	1	0	8	5	12	187	105	25.39	9.07	6.38	2	0.59	4.56	311	43.2	34.2	7.73	0	1
33	1	61	20357.7	1	8	2	1	1	1	1	0	0	6	5	11	114	76	18.82	9.51	6.51	1.85	0.78	4.83	178	52.6	32.9	7.77	0	1
34	1	70	16022.6	1	11	1	1	0	1	1	1	0	15	4	15	210	110	22.22	11.73	10.3	0.82	0.57	4.61	228	44.5	31	9.63	0	0
35	0	69	35628.7	1	8	3	1	1	0	0	1	0	15	2	12	139	83	16.65	8.99	9.68	1.3	0.98	4.03	240	37	33.8	5.55	0	0
36	1	79	22012.4	1	17	3	1	1	1	0	0	0	10	4	12	182	99	34.26	7.09	2.85	3	0.78	4.69	237	43.2	32.4	4.24	0	1
37	1	76	37426.8	1	28	3	1	1	1	0	0	0	13	4	12	145	96	27.34	7.5	5.59	1.25	0.49	5.38	237	34.7	35.7	5.93	0	1
38	1	61	39850.9	1	16	0	0	1	1	0	1	0	9	5	10	191	106	24.8	5.63	4.44	0.74	0.35	4.09	115	36.7	28.9	8.07	0	1
39	1	61	3273.94	1	7	1	1	0	1	0	0	0	15	2	17	145	94	23.39	5.18	3.55	1.15	0.39	5.59	175	40	25.7	4.14	0	0
40	1	61	41825.4	1	11	1	1	1	1	1	0	0	14	4	12	151	109	26.12	10.09	8.48	1.04	0.53	5.2	238	45.5	35.1	6.64	0	1
41	0	86	7849.58	1	10	3	1	0	0	0	1	1	15	4	16	155	97	27.41	6.47	4.4	1.41	0.54	3.89	235	37.3	25.4	13.87	0	0
42	0	68	9417.07	1	11	3	0	0	0	0	0	0	15	2	16	130	75	20.77	5.53	2.36	2.47	0.5	4.39	150	41.9	35	5.63	1	0
43	0	68	63043.9	1	29	2	1	0	0	0	0	0	4	5	12	186	110	27.43	8.43	6.97	1.01	0.35	4.3	294	38.7	34.2	6.72	1	1
44	1	61	38554.3	1	8	1	1	0	1	0	0	0	15	2	17	143	92	23.44	9.33	7.61	1.22	0.4	5.48	273	49.5	31.3	5.03	0	0
45	1	66	24886.3	1	13	2	0	0	1	1	1	0	14	3	10	167	95	20.7	6.01	2.67	2.71	0.44	4.77	125	45	25.8	3.99	0	0
46	1	83	6845.44	1	6	1	1	0	0	0	1	0	15	2	16	131	66	25.54	7.06	3.94	2.5	0.5	4.68	158	45.1	26.9	9.11	0	0
47	0	76	109440	1	30	1	1	1	0	0	1	0	3	5	10	187	90	25.39	10.08	8.27	1.21	0.53	4.59	205	43.1	24.4	6.29	1	1
48	0	72	35400.8	1	13	3	1	0	0	0	0	0	15	2	16	115	57	21.48	5.79	4.22	1	0.52	4.24	181	40.6	25	4.99	0	0
49	1	61	18192.3	1	13	1	1	0	0	1	1	0	15	3	16	202	91	22.99	10.87	8.97	1.51	0.39	5.11	261	45.6	25.9	11.59	1	0
50	1	60	6083.39	1	4	2	1	1	1	1	1	0	15	3	14	145	90	23.44	9.34	6.81	1.45	0.85	5.55	231	48.8	26.1	5	0	0
51	1	69	31235.6	1	7	2	1	1	1	1	1	0	15	2	18	167	102	32.49	6.84	5	1.14	0.52	4.37	259	35.4	27.1	4.91	0	0
52	0	80	57943.5	1	15	3	1	1	0	0	1	0	14	4	10	214	102	27.39	8.88	5.05	3.1	0.51	4.91	195	43.8	25.2	7.18	0	1
53	1	74	5255.18	1	7	3	0	0	1	0	1	0	15	2	17	144	88	19.03	7.99	5.41	2.09	0.45	4.61	167	45.2	29.7	5.38	1	0
54	1	60	5502.92	1	6	0	1	0	1	1	1	1	15	2	15	137	91	19.96	6.3	3.4	2.04	0.56	5.22	173	47.9	29.5	1.87	0	0
55	1	75	38570.7	1	4	3	1	1	1	1	1	0	5	5	12	150	86	31.25	6.97	6.25	0.48	0.2	5.46	153	49.4	25.6	16.52	1	1
56	0	74	6062.07	1	7	1	1	0	0	0	0	0	15	4	18	133	60	25.39	8.47	6.22	1.77	0.45	4.74	198	41.9	32.7	6.86	1	0
57	1	89	80056.6	1	24	2	1	1	1	0	1	0	12	4	12	249	121	18.37	8.67	5.55	2.2	0.72	4.47	243	41.7	41.7	7.29	1	0
58	0	67	12291.9	1	10	3	1	0	0	0	0	0	15	1	21	158	104	22.83	6.53	3.85	1.88	0.52	5.56	175	37	30.4	4.58	0	0
59	0	64	106264	0	23	3	1	1	0	0	1	0	12	4	12	157	84	23.26	7.35	6.43	0.73	0.19	3.74	182	32.4	30.7	6.04	1	0
60	1	62	113122	0	19	3	0	1	1	1	0	0	15	2	16	138	77	22.16	5.49	4.46	0.53	0.45	4.17	170	42.6	32.8	5.41	1	0
61	1	69	339557	0	35	2	1	1	1	1	1	0	10	4	13	144	81	20.27	8.2	8.84	2.04	0.55	4.86	269	46.1	30.6	7.49	1	0
62	0	74	77896.5	0	22	2	1	1	0	0	1	1	14	4	12	189	111	23.24	8.74	7.49	2.46	0.6	6.05	279	40	30.8	16.2	1	0
63	1	70	25758.1	0	4	3	1	1	0	0	1	0	15	4	14	147	86	18.14	8.34	6.54	0.56	0.62	5.83	256	32.7	43.1	6	1	0
64	1	68	25826.7	1	16	2	1	0	1	1	1	0	15	3	16	149	98	20.28	5.13	3.03	1.42	0.46	4.81	218	42.8	36.2	4.98	1	0
65	0	63	99661.8	0	16	2	1	1	0	0	1	0	15	1	14	143	72	21.64	8.69	10.69	1.77	0.5	3.68	260	35.6	32.1	5.14	1	0
66	1	78	15484.9	1	11	3	1	0	0	0	1	1	15	4	20	151	89	25.71	9.07	6.01	2.18	0.75	4.09	200	38.7	33	6.98	1	0
67	1	70	34043.6	0	16	0	1	1	1	1	1	1	15	4	14	169	90	24.39	8.27	5.62	1.77	0.83	4.43	173	43.3	24.6	11.21	1	0
68	0	71	143440	0	14	3	1	0	0	0	0	0	15	3	18	129	87	23.53	4.57	3.03	0.94	0.52	4.48	99	43.9	35.4	8.66	1	0
69	0	67	106393	0	12	3	1	0	0	0	1	0	15	2	14	136	66	20	7.11	5.03	1.48	0.56	3.92	213	36.8	34.9	9.56	1	0
70	1	70	34791	0	21	3	1	0	1	0	0	0	15	2	14	131	74	23.05	12.14	10.89	0.73	0.49	4.52	184	37.1	25	8.72	1	0
71	1	60	91077.6	0	17	0	1	0	1	0	0	0	14	4	12	140	97	26.81	8.63	6.57	1.35	0.65	4.59	279	41.5	25.1	5.76	1	0
72	0	62	86273.5	0	9	1	0	0	0	0	1	0	15	2	16	135	86	18.02	5.51	3.74	1.2	0.41	3.41	139	32.8	30.8	4.73	1	0
73	1	65	54212.5	1	27	0	1	0	1	1	1	0	14	4	12	168	88	29.04	8.71	7.71	2.75	0.85	5.24	171	46.4	28.8	7.65	1	0
74	0	70	109864	0	12	2	1	0	0	0	0	0	13	4	14	152	81	24.44	4.44	3.27	0.76	0.36	4.84	103	33	35.8	6.11	0	0
75	0	71	140114	0	28	3	1	1	0	0	1	0	14	4	15	131	56	26.94	8.19	9.66	1.9	0.61	4.18	279	35.4	26.7	10.96	1	1
76	0	70	17351.3	1	7	3	1	1	0	0	1	0	7	5	8	189	117	20	8.53	4.65	3.24	0.39	4.63	341	44.3	26.4	6.7	1	1
77	1	68	18145.8	1	9	3	1	0	1	0	0	0	15	1	17	119	73	24.22	7.39	5.87	1.06	0.43	4.57	190	42.9	22.6	5.2	1	0
78	0	67	11744.7	1	6	3	1	0	0	0	1	0	15	1	20	151	80	22.94	9.51	7.64	1.53	0.3	4.71	318	44.9	26.2	5.87	0	0
79	0	88	38711.1	1	57	3	1	0	0	0	1	0	15	4	15	191	99	18.43	6.04	3.38	2.3	0.32	3.95	147	39.8	35.4	4.83	1	0
80	1	66	162063	1	30	2	1	1	0	0	1	0	13	4	10	219	123	22.49	5.46	3.58	1.42	0.39	4.85	195	49.9	30.7	6.42	1	1
81	1	64	16048.1	1	5	2	1	0	1	1	0	1	15	1	17	139	76	21.48	5.4	2.98	1.84	0.35	4.43	177	40.4	41.6	11.79	1	0
82	1	69	80701.1	1	29	1	1	1	0	0	0	0	15	4	12	136	82	19.36	6.9	5.17	1.46	0.21	5	91	47.7	31.4	8.66	1	0
83	1	77	142479	1	38	3	1	1	1	1	1	0	13	4	13	172	112	18.67	5.3	4.54	0.36	0.33	4.38	132	44	36.3	4.76	1	1
84	1	70	40666.6	1	28	2	1	1	1	0	1	0	15	3	15	150	86	21.3	9.2	5.89	2.75	0.49	4.55	291	42.8	30.9	4.22	1	0
85	1	69	15061.1	1	3	3	1	1	1	0	1	0	13	4	12	158	99	25.95	8.5	7.32	1.06	0.42	4.71	96	46	28.9	5.36	1	0
86	1	81	47340.4	1	21	2	1	0	0	1	1	0	15	4	16	159	99	19.03	4.3	2.53	1.25	0.39	4.54	313	44.4	34.7	9.43	0	0
87	0	82	198510	1	36	3	1	1	0	0	1	0	5	5	10	248	98	29.9	7.8	6.7	0.62	0.32	3.75	128	35.8	36.4	9.88	1	1
88	1	74	33517.7	1	19	3	1	1	1	1	0	0	15	3	21	134	80	23.88	7.3	5.09	1.74	0.37	4.97	154	43	37.5	5.77	1	0
89	1	69	36145.1	1	19	3	1	0	0	0	1	0	15	4	19	126	70	24.22	6.3	5.63	0.29	0.28	4.77	155	48.1	32.1	5.41	0	0
90	1	77	17010.9	1	10	0	0	0	0	0	1	0	15	3	18	148	98	21.8	5.7	4.21	1.16	0.31	5.11	133	47	41.7	5.81	1	0
91	1	67	20698.2	1	12	3	1	0	1	1	1	0	15	4	16	132	76	24.22	6.2	5	0.85	0.23	4.76	164	43.9	32.5	6.25	1	0
92	0	71	116968	0	16	3	1	1	0	0	1	0	15	4	12	142	85	25.81	8.7	6.13	3	0.52	4.47	194	42.2	28.4	5.02	1	0
93	1	64	22745.3	1	8	1	1	0	0	0	1	0	15	4	16	165	99	25.06	3.4	2.07	1.01	0.13	4.74	135	44.2	33.3	5.76	1	0
94	1	60	85639.7	1	15	3	1	1	1	1	0	0	13	4	13	129	73	20.7	8.4	7.75	1.63	0.74	5.66	236	47.7	37.2	5.71	1	1
95	1	71	46305.3	1	19	3	1	0	0	0	1	0	15	3	16	172	98	25.71	7.6	6.22	0.94	0.35	4.87	190	46.6	37.4	5.35	1	0
96	0	65	125450	1	41	3	1	1	0	0	0	0	8	5	12	135	82	24.97	10.1	8.2	0.97	0.78	4.52	228	41.9	30.8	12.76	1	1
97	1	73	131027	1	38	3	1	1	1	0	1	0	14	4	15	155	105	22.49	5	3.58	0.8	0.42	5	239	47.9	45	5.88	0	0
98	0	83	7841.92	0	7	0	1	0	0	0	1	0	15	3	16	156	85	23.4	7	4.89	1.72	0.33	4.04	232	36.9	35.8	6.35	1	0
99	0	61	34681.9	1	21	3	1	0	0	0	1	1	15	4	15	155	85	27.06	4.5	3.43	0.95	0.2	4.79	126	42.6	36.9	11.34	1	0
100	0	69	209962	1	25	3	1	0	0	0	1	0	15	1	16	135	70	24	9.12	6.74	2.03	0.33	4.69	220	43.5	41.8	7.73	1	0
101	1	74	11592.8	1	22	3	1	0	1	1	0	0	14	4	11	139	84	20.76	8.47	6.46	1.55	0.42	4.71	180	46.3	38	6.46	1	0
102	1	70	41891	1	25	1	1	0	0	0	0	0	15	4	16	157	94	29.24	5.6	4.67	0.63	0.22	4.27	124	39.3	33.9	7.94	0	0
103	1	75	140798	1	34	1	1	1	0	0	1	1	9	5	13	165	89	27.68	9.1	7.17	3.01	0.54	5.52	196	47.3	33.3	8.5	1	1
104	1	81	70146.6	1	16	2	0	1	0	0	1	0	15	4	12	163	95	18.75	8.47	8.95	0.75	0.64	4.44	167	41.3	39.9	4.56	0	1
105	0	70	102088	1	14	3	1	1	0	0	0	0	6	5	11	158	108	21.48	5.3	3.21	1.76	0.29	4.17	237	36.7	27.8	10.56	1	1
106	0	61	13711.3	1	9	3	0	0	0	0	1	0	15	3	18	152	103	22.89	5.6	3.97	0.96	0.37	3.96	229	38.2	37.2	5.16	0	0
107	1	61	200860	0	21	0	1	0	1	1	0	0	14	4	13	159	94	19.53	10.9	9.91	0.67	0.28	4.39	155	40.2	44.1	10.21	0	0
108	0	61	35196.2	1	14	3	1	0	0	0	1	0	15	3	18	131	92	28.69	7.6	5.42	1.58	0.41	4.78	227	43	34.1	7.4	1	0
109	0	65	42482.3	0	15	1	1	0	0	0	0	0	15	4	19	116	64	25.64	8	6.95	0.73	0.28	4.54	163	41.1	33.2	5.53	0	0
110	1	79	122593	1	21	2	1	0	1	0	1	0	14	4	13	171	85	31.22	7.6	5.33	1.77	0.49	4.84	163	43.6	38.1	9	1	1
111	1	68	263410	0	46	2	1	1	0	0	1	0	10	4	13	166	103	24.22	8.75	7.51	0.6	0.32	2.57	294	25.9	28.7	12.33	1	0
112	1	73	17723.7	1	15	3	0	0	0	0	1	1	15	4	18	164	86	21.16	6.44	4.7	1.38	0.33	4.98	109	47.6	32.4	6.54	0	0
113	1	72	12102.7	1	8	2	0	0	0	0	1	0	15	1	20	120	79	23	5.51	3.72	1.43	0.3	5.18	231	46.9	40.9	5	0	0
114	1	74	22563.5	1	18	1	1	0	1	1	1	0	15	4	16	198	138	25.39	7.65	6.04	1.05	0.52	4.27	170	38.4	35.4	5.63	1	0
115	1	61	27944.5	1	16	2	1	0	0	0	0	0	15	4	13	171	107	31.22	5.78	4.08	1.24	0.38	4.74	101	46.3	35.1	4.62	1	0
116	1	64	3866.13	1	9	2	1	0	1	1	1	0	15	3	21	213	107	22.04	6.16	4.78	1.14	0.19	4.37	169	46.5	41.9	5.74	1	0
117	1	63	20075.4	1	24	2	1	0	0	0	1	0	15	4	21	121	67	22.49	7.18	3.86	2.7	0.42	4.33	131	42.3	44.2	6.18	1	0
118	1	61	54351.5	1	19	2	1	1	1	0	1	0	13	4	13	180	110	21.97	8.19	6.05	1.58	0.46	4.95	144	43	34.2	6.44	1	0
119	1	61	50188.9	1	22	3	1	1	0	0	1	0	15	4	13	125	90	31.1	9.22	7.46	1.02	0.64	5.73	278	48.5	35.7	5.83	0	0
120	1	73	12920.3	1	10	2	1	0	0	0	1	1	15	1	23	138	90	30.01	8.63	6.1	1.87	0.47	3.91	114	35.2	36.1	4.3	0	0
121	1	69	116686	1	23	2	0	1	1	0	0	0	13	5	11	181	89	22.6	6.18	4.36	1.34	0.44	4.2	166	42.9	31.9	7.77	1	1
122	1	68	91281.3	1	14	3	1	1	1	0	1	0	8	5	12	166	87	23.88	7.58	8.93	1.2	0.42	5.44	161	47.5	35.7	6.76	1	1
123	1	64	170190	1	71	2	0	1	1	0	1	0	7	5	13	150	75	17.72	9	7.92	1.43	0.59	4.19	309	38.9	38.2	7.24	1	1
124	0	65	188578	0	16	3	1	1	0	0	0	0	15	2	15	150	81	21.23	9.2	7.36	1.31	0.39	3.85	227	35.8	34.3	6.85	1	1
125	0	65	39491.8	0	15	3	1	0	0	0	1	1	15	3	14	151	88	27.06	8.09	6.81	1.12	0.15	4.49	137	40.3	23.1	8.26	1	0
126	1	62	44791.7	1	30	2	1	1	1	1	0	0	15	4	14	145	94	23.44	9.29	7.67	1.19	0.35	4.88	208	46.5	37.7	5.81	1	0
127	0	77	65686	1	28	3	1	0	0	0	0	0	14	4	12	139	81	19.1	12.06	11.27	0.72	0.06	4.06	144	36.2	31.2	10.47	1	0
128	0	65	89516.4	1	31	3	1	0	0	0	1	0	15	4	13	148	85	24.03	4.36	3.14	0.9	0.26	3.93	89	37.6	33.3	6.4	1	0
129	1	81	15445.4	1	15	3	1	1	0	0	0	0	15	3	23	170	98	21.63	9.98	8.27	1.35	0.34	5.09	104	48.7	35.8	7.72	0	0
130	1	65	9608.92	1	6	3	0	0	0	0	0	0	15	2	23	140	92	20.57	8.68	7	1.27	0.38	5.11	133	47.7	37.7	5.08	0	0
